# Supplementary material for: AVEN: a novel oncogenic biomarker with prognostic significance and implications of AVEN-associated immunophenotypes in lung adenocarcinoma
Source: Front Mol Biosci. 2023 Oct 16;10:1265359. doi: 10.3389/fmolb.2023.1265359 (PMC10613694; doi:10.3389/fmolb.2023.1265359)
Supplement: Supplementary file 1 [file DataSheet1.ZIP]

Archive with 8 entries (7 files):
- supplementary/
- supplementary/supplementary data_FMB.docx
- supplementary/Supplementary Table S1_FMB.xlsx
- supplementary/Supplementary Table S2_FMB.csv
- supplementary/Supplementary Table S3_FMB.xlsx
- supplementary/Supplementary Table S4_FMB.xlsx
- supplementary/Supplementary Table S5_FMB.csv
- supplementary/Supplementary Table S6_FMB.xlsx
