# Supplementary material for: AVEN: a novel oncogenic biomarker with prognostic significance and implications of AVEN-associated immunophenotypes in lung adenocarcinoma
Source: Front Mol Biosci. 2023 Oct 16;10:1265359. doi: 10.3389/fmolb.2023.1265359 (PMC10613694; doi:10.3389/fmolb.2023.1265359)
Supplement: Supplementary file 1 [file DataSheet1.ZIP › supplementary/Supplementary Table S1_FMB.xlsx]

## Sheet: DEG
Gene name	p-value	R-value
AVEN	1.36e-60	1
EMC4	9.21e-30	0.709593
NOP10	1.31e-22	0.688884
EMC7	8.22e-21	0.645595
PKM	2.37e-22	0.62869
C20orf24	6.63e-18	0.622851
VDAC2	6.86e-19	0.622077
LDHA	8.37e-13	0.621667
EIF5A	7.63e-20	0.619434
BZW1	1.3e-19	0.617842
GTF2A2	7.25e-06	0.611501
CCT4	8.34e-19	0.605508
LOXL2	7.82e-07	0.597917
KCMF1	1.64e-15	0.586839
EIF3J	3.66e-20	0.584556
GRPEL1	1.77e-17	0.584119
MSANTD3	3.1e-17	0.582534
GAPDH	5.71e-18	0.580775
PSMA4	6.49e-15	0.573817
MMADHC	2.11e-18	0.573719
TIMM17A	1.9e-19	0.570301
MESDC2	1.59e-15	0.569891
PGAM1	6.11e-19	0.568546
RAN	1.72e-15	0.568208
CCT7	5.38e-18	0.567332
SNUPN	3.06e-18	0.567076
TEAD4	5.71e-12	0.567002
PLIN3	5.01e-18	0.565917
POMP	4.18e-09	0.564385
COPS2	5e-19	0.563506
YARS2	3.63e-08	0.562178
PHF23	8.77e-17	0.560559
CDC123	3.25e-18	0.56017
GHITM	6.71e-16	0.556338
ERLIN1	1.16e-13	0.556053
NRBF2	2.34e-20	0.555364
TPI1	1.17e-15	0.55293
CD276	2.78e-18	0.552857
DUT	1.17e-18	0.552433
PPIB	2.98e-11	0.550296
SRP72	5.83e-15	0.550157
MRPL44	5.58e-17	0.548482
UBE2F	3.3e-20	0.547533
DYNLL1	1.03e-16	0.547443
STRAP	1.34e-12	0.544981
MAP2K1	3.28e-16	0.544805
SSBP1	9.96e-15	0.544596
LYAR	2.46e-15	0.543118
NIFK	1.51e-16	0.542781
PLAUR	1.46e-16	0.542194
S100A16	1.95e-17	0.541387
ASUN	2.45e-09	0.540906
KRT6A	0.00132568	0.540804
TPM4	2.13e-17	0.5398
TUBA1C	3.04e-15	0.538594
OSTC	6.09e-12	0.538167
FKBP4	4.93e-10	0.538097
TNFRSF1A	7.59e-15	0.537105
CHCHD3	2.86e-13	0.536965
USMG5	3.93e-14	0.535083
MRPS35	7.43e-10	0.534239
SHC1	4.82e-10	0.533495
GJB3	8.52e-11	0.532637
ZC3H15	1.83e-07	0.532568
HMGA1	5.25e-10	0.531555
CCNB1	1.55e-14	0.531368
GSTO1	1.52e-10	0.530873
TIMM23	1.33e-16	0.53078
SLC2A1	2.24e-13	0.529665
SQRDL	3.61e-13	0.529649
TPD52L2	1.14e-11	0.528771
OPN3	6.49e-06	0.526716
PSMD14	4.3e-11	0.525953
SF3B6	7.87e-14	0.525941
ETFA	2.9e-14	0.52549
GLRX3	2.2e-11	0.524043
GPN1	9.57e-14	0.523786
FOSL1	2.68e-09	0.523349
MRPL51	7.95e-13	0.520098
MFAP1	5.65e-15	0.519551
CTSL	2.57e-08	0.519298
HCCS	3.38e-14	0.516728
RPL4	1.16e-12	0.515817
ITGB1	5.36e-12	0.515293
COX5A	5.36e-12	0.515266
CCDC51	1.75e-17	0.515118
KNSTRN	1.4e-11	0.514238
CD99	2.48e-14	0.513939
AAGAB	4.2e-12	0.513493
CLIC1	1.4e-10	0.512842
GTF2E2	1.67e-14	0.512611
SRP14	5.81e-16	0.512559
YWHAG	1.04e-14	0.511034
KRT6C	0.00339109	0.510067
PRELID1	5.02e-14	0.510056
H2AFZ	3.31e-13	0.509693
MRPL3	1.72e-14	0.509341
RARS	1.32e-13	0.508861
ARNTL2	3.06e-09	0.508812
RNASEH1	6.97e-13	0.508441
PWP1	6.98e-12	0.508105
NIPA2	9.61e-14	0.506917
SPECC1	4.13e-11	0.506908
OLA1	5.96e-13	0.506656
NOP16	1.94e-13	0.50626
MRPS11	4.16e-10	0.506115
RAD51	5.54e-13	0.505794
TPM3	1.11e-12	0.505779
BYSL	0.0105711	0.504665
TUBB3	9.18e-11	0.504486
LEO1	3.24e-14	0.504217
PNO1	1.72e-13	0.504061
CCT2	4.5e-05	0.503849
RRM2	2e-13	0.502768
ANXA2	1.68e-12	0.502711
VDAC1	1.06e-12	0.502392
RSL24D1	5.27e-05	0.501656
EIF2S2	2.16e-12	0.501561
FAM83A	3.91e-08	0.501445
GALNT2	1.7e-08	0.500895
CCT8	1.84e-13	0.500406
KARS	8.54e-14	0.499812
ATP5G3	2.66e-10	0.499663
RAB10	5.55e-12	0.49947
PA2G4	1.49e-14	0.499352
GUCA1A	1.7e-06	0.499009
HDGF	5.46e-13	0.498304
SNRPE	5.63e-14	0.498116
TXN	2.37e-09	0.498049
YWHAE	3.56e-12	0.497959
ITGA5	4.45e-08	0.497345
MRPS16	4.11e-10	0.497152
ARHGAP11A	1.05e-11	0.496999
PFN1	2e-14	0.496607
MRPL9	1.07e-09	0.496512
TSSC1	1.5e-12	0.496467
MAD2L1	1.12e-12	0.495801
PPM1G	5.81e-11	0.495762
PPIF	1.55e-10	0.494874
TP53I3	2.61e-13	0.494809
ATP5B	2.95e-10	0.493698
SLC16A3	1.7e-14	0.49316
GBE1	4.3e-14	0.492458
MRPL15	3.46e-10	0.492379
ARPC1A	3.6e-07	0.492127
MZT1	4.35e-06	0.491515
C10orf2	5.35e-09	0.49039
FADD	9.04e-16	0.489256
SMARCAL1	1.17e-12	0.488961
ARPC3	2.52e-13	0.488756
HSPD1	2.88e-11	0.488344
PPP3R1	5.96e-14	0.488217
TUBA4A	1.03e-15	0.487171
GPI	6.37e-07	0.487043
NDUFB3	1.42e-07	0.486924
TNFAIP6	3.7e-11	0.486566
VWA9	7.5e-14	0.486034
NEIL3	4.9e-07	0.485567
SMOX	1.37e-06	0.485414
KIAA0101	1.56e-09	0.484859
KRT16	0.00183517	0.484579
ACTR1A	4.12e-15	0.484533
ATP1B3	3.16e-07	0.483975
CCT3	1.21e-11	0.483837
TRIM16	1.18e-08	0.483691
VEGFC	6.68e-08	0.482993
ATIC	6.98e-15	0.482445
CCNB2	1.12e-09	0.482371
CALU	4.63e-14	0.481218
RAD23B	9.87e-15	0.481208
TRIAP1	3.05e-12	0.480845
RHOV	2.29e-07	0.480435
PBK	2.05e-08	0.480289
C1QBP	2.66e-11	0.480256
RALB	3.82e-13	0.48006
RPL26L1	2.04e-11	0.479898
NRBP1	4.15e-12	0.479554
STC1	0.000446461	0.479394
TSR1	1.03e-11	0.47905
PGK1	9.02e-12	0.478398
DCUN1D5	1.17e-10	0.478214
SPATA5L1	8.12e-10	0.478082
FAM96A	1.15e-09	0.477761
DSG2	1.38e-05	0.477484
TMEM158	7.79e-07	0.477109
GDI2	1.43e-14	0.476995
PAICS	1.46e-12	0.476887
GAL	0.0454118	0.476147
CFL1	1.31e-14	0.4752
DARS	4.16e-13	0.474896
CYCS	1.73e-14	0.474765
SPHK1	4.12e-12	0.474455
RABEPK	1.08e-14	0.47343
ERO1L	6.95e-11	0.473155
FAM103A1	7.87e-12	0.473103
LAMC2	1.45e-06	0.472877
PTGR1	8.39e-06	0.472806
TMSB10	5.08e-11	0.472714
CKS1B	3.82e-09	0.472575
AP2S1	2.72e-11	0.472566
PRC1	1.39e-11	0.472389
PGAM5	2.68e-11	0.471445
MRPL37	4.5e-09	0.471383
NUP37	1.06e-12	0.471226
PSMB7	4.04e-12	0.471041
PFKP	2.76e-09	0.470676
PSMB6	6.13e-07	0.47063
TMEM14C	1.82e-07	0.470573
S100A10	1.02e-14	0.470416
YBX1	2.89e-09	0.470086
TNIP2	4.82e-14	0.469676
BUB1B	1.22e-09	0.469247
HMMR	3.6e-11	0.468872
MRPS12	9.84e-08	0.467936
PI3	0.190803	0.467393
BLOC1S4	1.11e-11	0.467146
CISD2	1.74e-11	0.466379
MTHFD2	3.77e-10	0.466021
VPS18	2.55e-10	0.465871
PPIL1	8.96e-09	0.465544
CCNA2	4.27e-12	0.465371
LRRC42	2.22e-12	0.465298
PGM2	4.35e-12	0.464453
PSMB5	4.98e-09	0.46444
RPS17	1.04e-09	0.464302
TPRKB	6.61e-10	0.464233
DYNC1I2	2.82e-09	0.46415
DLD	2.71e-10	0.463949
PPAPDC1A	1.46e-09	0.463868
PLCD3	1.2e-07	0.463793
SKA3	1.07e-10	0.463616
UQCRC1	5.31e-13	0.46356
SNRPG	6.87e-08	0.463554
PPP1R14B	1.17e-13	0.463129
TES	6.48e-08	0.46301
C11orf24	1.52e-11	0.462982
PSMD1	7.52e-11	0.462805
TXNRD1	2.69e-05	0.462746
WDR1	5.43e-11	0.462695
CYP24A1	2.22e-05	0.462501
NTMT1	4.94e-12	0.461969
TXNDC9	1.9e-12	0.461785
PDIA3	1.68e-07	0.461716
DNTTIP2	1.96e-13	0.461204
TSKU	2.64e-08	0.460469
STC2	1.23e-07	0.460306
TRIP4	3.11e-11	0.46029
COPS8	1.59e-13	0.46005
MAPK6	7.52e-09	0.460009
GLRX2	2.41e-11	0.45953
ABCF2	1.66e-10	0.459377
CEP55	1.03e-11	0.459211
TIPIN	5.58e-11	0.459195
GNPNAT1	2.58e-06	0.45888
MRPL47	3.65e-07	0.45882
MYO1E	2.65e-11	0.458784
RNF7	1.75e-11	0.458289
ANP32B	9.95e-12	0.458182
CTDNEP1	5.45e-11	0.458007
WDR12	1.46e-08	0.45787
SERPINB5	5.88e-06	0.457525
FAM98A	2.88e-12	0.457202
SLC39A1	1.3e-08	0.456887
PNP	9.66e-13	0.456672
PDCD5	0.000132242	0.456492
CCT5	2.35e-11	0.456359
NIP7	3.04e-13	0.456231
HSPE1	2.1e-11	0.455779
MAPRE1	4.36e-09	0.455708
CPSF3	1.62e-09	0.455085
PFDN4	4.3e-09	0.454663
GGH	0.0630869	0.454227
NIF3L1	2.11e-08	0.453997
TRMT10C	3.61e-10	0.453909
PRDX6	1.65e-12	0.453878
DAP3	9.19e-10	0.453622
UGP2	1.13e-11	0.453532
SEC11A	3.05e-08	0.453066
IKBIP	4.15e-11	0.452987
YWHAQ	1.03e-08	0.452806
ECT2	1.6e-08	0.452503
SEC61G	0.00680211	0.452368
TOMM5	3.59e-09	0.452315
RPP40	4.95e-11	0.452305
RPP30	8.02e-12	0.451958
MARVELD1	3.63e-14	0.451845
NPTN	6.98e-12	0.451247
PHB2	3.59e-08	0.450876
PSMA5	5.86e-11	0.450576
PSME3	3.79e-08	0.450488
TOMM40	1.96e-08	0.450291
KCNF1	0.000370033	0.450289
EDC3	2.05e-08	0.450228
LYPD3	1.29e-07	0.450025
MORF4L1	9.9e-12	0.449373
GJB2	3.58e-08	0.449362
DNAJC1	2.07e-09	0.449281
ATP5J2	1.36e-08	0.449021
B4GALT1	1.99e-09	0.448998
MDH1	5.55e-10	0.44822
NUDT2	1.73e-09	0.447964
CACYBP	8.36e-10	0.447949
IL11	0.000140046	0.447886
KPNA2	2.09e-09	0.447849
AHNAK2	1.15e-10	0.447033
GOLT1B	1.75e-08	0.447009
SPOCK1	4.78e-05	0.446446
CCDC58	3.73e-12	0.446204
TTLL12	3.87e-11	0.446065
FSTL3	4.73e-11	0.446049
TCTN3	1.5e-09	0.445824
BCCIP	5.86e-08	0.445685
NUSAP1	1.57e-10	0.445407
UCK2	4.8e-08	0.445312
MMP14	2.13e-11	0.444932
POP7	6.15e-11	0.444884
BLOC1S2	9.14e-09	0.444584
SRPRB	6.1e-06	0.444236
HNRNPC	9.82e-14	0.444162
XRCC5	1.98e-11	0.4439
GTPBP4	4.89e-11	0.443877
VARS	6.55e-09	0.44338
FLAD1	7.9e-11	0.443343
BUB3	1.26e-12	0.443095
DDX21	7.36e-12	0.442997
LSM3	2.59e-11	0.442949
EIF4A3	1.02e-09	0.442932
C7orf49	4.07e-10	0.442871
SEMA4B	4.8e-07	0.442852
NOP2	2.5e-09	0.44273
NOLC1	5.7e-11	0.442672
ADA	2.83e-08	0.442671
GART	1.05e-09	0.44261
MRFAP1	1.63e-10	0.442474
AEN	4.82e-08	0.442276
VIMP	1.54e-07	0.44193
COPZ1	9.02e-11	0.44186
TMA16	1.12e-11	0.441613
SRXN1	0.000104117	0.441584
MRPL1	3.36e-11	0.441297
MCTS1	1.55e-11	0.441199
GFPT2	3.52e-08	0.441114
MMP1	0.88404	0.441104
PAFAH1B2	6.25e-12	0.441016
PTPRN	0.861154	0.440884
SLC27A4	2.95e-10	0.440815
MRPS10	5.16e-06	0.440639
YWHAZ	3.77e-12	0.440379
RPS27A	1.84e-08	0.440191
SFXN1	5.32e-11	0.4399
CDK2AP1	1.93e-08	0.439712
LPCAT4	0.0152138	0.439541
RIOK1	1.29e-06	0.439384
TCP1	1.51e-09	0.438948
GTF2F2	9.12e-11	0.43889
STEAP1	2.3e-07	0.438301
ACTR3	8.98e-11	0.438287
FNDC4	3.9e-10	0.437934
NCAPG	1.35e-09	0.437787
MRPL13	6.16e-08	0.437651
CISD1	2.05e-12	0.437589
EIF6	3.96e-10	0.437456
CENPW	1.4e-07	0.437439
MAP4K4	4.37e-10	0.437348
BMP1	3.11e-11	0.437254
GPX8	3.95e-13	0.436781
SNRPA1	8.56e-11	0.436407
NPM3	1.27e-07	0.436372
COPS3	1.57e-06	0.436354
ALDOA	7.16e-10	0.436157
NOTCH3	1.19e-08	0.436013
DNAJC9	6.02e-09	0.435929
SLC39A14	0.000110284	0.435863
CDK7	1.45e-08	0.435682
FOXM1	3.29e-09	0.435631
AHSA1	1.41e-09	0.435501
ARPC2	5.1e-13	0.435435
MDH2	2.6e-11	0.435355
TMEM45A	4.11e-06	0.435051
EIF3M	1.08e-08	0.435049
GNL3	1.97e-10	0.434994
DRG1	1.08e-09	0.4349
PPID	9.2e-11	0.434835
SMIM20	2.79e-08	0.434784
RPL6	2.12e-10	0.434726
ZWILCH	2.29e-09	0.434129
PFDN2	1.42e-06	0.433967
THAP4	1.26e-10	0.433872
RPL22L1	3e-07	0.433763
TBCA	1.37e-10	0.433726
PLOD2	1.34e-08	0.432885
STRIP2	0.00494999	0.43265
UGDH	1.15e-07	0.432644
PLAU	6.02e-10	0.432608
RPUSD2	2.64e-11	0.432391
SRPK1	5.96e-10	0.43191
PSMC2	8.18e-09	0.431856
SFN	8.18e-12	0.431656
RUVBL1	4.94e-10	0.431626
PSMD2	1.38e-08	0.431601
NDUFB4	1.11e-08	0.431563
PLOD3	2.08e-09	0.431507
MRPL35	3.45e-11	0.431472
ARF4	3.39e-13	0.431311
KIF23	9.22e-09	0.431232
CDK8	1.18e-06	0.431207
PLK1	9.44e-10	0.431184
AP1S1	5.92e-10	0.430831
PTGES3	4.4e-12	0.430107
SHCBP1	7e-12	0.430099
NMB	1.42e-07	0.43008
NUDT15	1.06e-09	0.430062
S100A9	0.00604773	0.430022
MANF	9.35e-08	0.429929
AP3S1	4.93e-13	0.429906
GAR1	1.2e-09	0.429859
PREB	1.44e-08	0.429713
STOML2	7.24e-09	0.429624
FGF5	0.00756577	0.429402
COA6	1.66e-07	0.429383
C7orf73	3.09e-08	0.429327
MDFI	0.0489337	0.429309
AP2M1	2.66e-12	0.428698
ABCE1	1.4e-12	0.428611
ACKR3	0.00174905	0.428428
LAMB3	2.56e-11	0.428308
SP6	0.0204334	0.428249
C15orf48	2.04e-08	0.427946
UBE2T	6.49e-09	0.427768
WDR43	7.58e-11	0.427535
DTYMK	1.86e-09	0.427468
GPN3	8.3e-10	0.427388
EMC8	8.34e-10	0.427347
MORF4L2	1.18e-11	0.427245
MTHFS	2.29e-07	0.427004
IAH1	8.5e-09	0.426875
PDCD10	1.09e-07	0.426797
FBXO45	1.25e-08	0.42644
USP5	3.94e-08	0.426402
DDX1	2.29e-08	0.426239
NPM1	1.44e-10	0.425747
NOB1	2.27e-10	0.425707
CENPN	2.87e-09	0.425696
ZC3HC1	4.21e-09	0.425574
DARS2	4.35e-09	0.425568
PRDX3	1.4e-09	0.425549
CENPH	3.53e-09	0.425314
PLEK2	4.86e-09	0.425204
GARS	2.66e-11	0.425187
SLC25A3	1.6e-11	0.424917
EIF3D	3.55e-08	0.424915
BAG2	1.52e-11	0.424906
ATP5C1	2.53e-10	0.424696
PRKAR1B	3.21e-10	0.424506
CKS2	1.45e-07	0.424385
PHB	2.34e-12	0.424381
NME1	1.63e-11	0.424367
TUBB	2.42e-07	0.424327
GSKIP	1.19e-08	0.423774
RPP25	5.8e-08	0.423673
PLP2	7.79e-11	0.423615
PSMD7	1.53e-09	0.423527
VPS33A	1.03e-10	0.42329
CMAS	0.0063963	0.423019
ACTG1	6.94e-11	0.422861
FAM45A	1.6e-11	0.422709
FAM83D	4.05e-08	0.42248
ALDH1B1	5.53e-09	0.422225
CKAP4	7.35e-10	0.422195
SNAPC5	1.16e-07	0.42207
EIF2S1	9.03e-11	0.422047
HSPA8	2.54e-11	0.422024
ADAMTS4	2.78e-07	0.4216
FSCN1	1.44e-09	0.421197
LRFN4	1.02e-09	0.420952
CXCL8	3.5e-08	0.420912
UTP11L	1.47e-09	0.420881
HAUS2	1.36e-11	0.42056
MCMBP	3.15e-11	0.420504
ANO10	7.07e-09	0.420416
MRPL21	7.26e-05	0.420188
TWF1	1.92e-09	0.420118
APCDD1L	0.000173774	0.419988
EXO1	7.13e-07	0.419926
MFF	7.49e-07	0.419836
CDCA5	4.42e-10	0.419671
PDHB	9.92e-10	0.419671
RRP36	0.000178116	0.419635
PRPF4	2.47e-11	0.419464
RNF4	1.25e-09	0.419464
AGFG1	4.67e-06	0.419261
CDCA4	2.32e-09	0.419233
COL11A1	1.35e-07	0.419088
BOLA3	1.26e-08	0.418836
CCDC77	8.2e-07	0.41864
FHL2	5.05e-11	0.418577
TAX1BP3	5.23e-11	0.418508
EBNA1BP2	1.93e-10	0.418017
FBXO22	2.36e-05	0.417835
C12orf5	7.04e-11	0.417806
GLA	2.8e-06	0.417391
ARPC5	8.4e-10	0.417317
CTPS1	4.28e-05	0.417098
METTL5	8.71e-08	0.416853
SEC61B	2.45e-09	0.416816
CD3EAP	4.43e-08	0.416798
HSPA4	6.77e-09	0.416723
BASP1	0.000431947	0.41638
ALYREF	5.64e-10	0.416239
NEK2	1.57e-07	0.416209
UBE2K	1.36e-06	0.416168
CDC42EP2	1.91e-08	0.41614
HNRNPK	4.23e-12	0.416138
S100A11	5.41e-11	0.415858
RPLP0	6.09e-08	0.415674
SKA1	1.68e-06	0.415629
HSP90AA1	7.79e-05	0.415478
C19orf33	1e-11	0.415301
SPC25	5.2e-08	0.415134
NKAIN3	3.43e-05	0.414895
POSTN	2.47e-11	0.414717
SH3GL1	2.39e-11	0.414665
PTPLA	1.87e-08	0.414561
ATP5J	6.27e-06	0.414505
RAB35	2.93e-09	0.413989
TRAF7	5.95e-09	0.413413
ORC5	1.09e-08	0.412542
C9orf69	4.4e-11	0.41253
UCHL3	1.24e-09	0.412335
PDLIM7	1.54e-10	0.412277
SNRPD1	5.59e-08	0.412243
EEF1B2	2.61e-06	0.412146
HTATIP2	1.59e-07	0.412125
IRAK1	2.73e-07	0.411877
TPX2	7.49e-08	0.411866
NDUFAB1	6.98e-10	0.411742
FH	6.02e-08	0.411677
PYGL	1.11e-09	0.411626
INSL4	0.000750229	0.411613
ARPP19	2.97e-08	0.411569
GRSF1	8.93e-10	0.41155
C2orf47	2.45e-06	0.411353
CYFIP1	6.04e-09	0.411243
RHOF	5.7e-09	0.41105
KRT6B	0.00211371	0.411018
FARSB	1.11e-11	0.410826
RFX8	1.2e-07	0.410351
COX7A2L	2.35e-06	0.410085
CDC20	2.53e-09	0.409869
MRPL17	1.61e-11	0.409693
TWIST1	1.71e-05	0.409635
RHOD	1.32e-11	0.409502
CDCA2	1.38e-07	0.409356
LSM1	6.6e-06	0.40925
UQCRFS1	4.39e-07	0.409213
DERA	3.27e-09	0.409199
ARPC5L	4.16e-13	0.40918
OIP5	1.01e-08	0.409167
SLC12A8	2.14e-06	0.409132
C1QTNF6	1.32e-10	0.408762
CDC25A	1.15e-07	0.40874
ANLN	2.22e-08	0.408689
NDUFA12	1.33e-10	0.408651
LRRC59	6.51e-11	0.408626
RPE	7.45e-08	0.408605
S100A7	0.104536	0.408545
STX18	1.74e-07	0.408526
UBE2N	5.65e-08	0.407944
THY1	3.47e-10	0.407716
ATG101	1.66e-06	0.407579
C9orf40	5.15e-11	0.407561
RAB1A	8.67e-10	0.407521
ZNRD1	2.49e-06	0.407491
MINPP1	2.53e-12	0.407472
TMEM33	6.32e-07	0.407403
SNAI1	3.41e-09	0.407294
MTIF2	1.83e-09	0.407053
CCDC90B	6.72e-10	0.406983
TUBA1B	2.21e-09	0.406906
METTL13	3.98e-08	0.406775
ORC1	6.38e-07	0.4067
BLOC1S6	3.2e-09	0.406473
CENPO	1.01e-07	0.406267
PSMA7	0.00019985	0.40592
EGFLAM	1.77e-05	0.405654
PPIA	7.53e-13	0.405614
GTF3A	0.00015214	0.405165
EHBP1	3.92e-08	0.405114
RWDD4	4.43e-10	0.405079
LTBR	1.94e-08	0.404964
MTHFD1L	1.25e-09	0.404948
NMI	4.55e-09	0.404908
ANXA7	4.64e-09	0.404901
NCL	1.07e-09	0.404734
HJURP	3.73e-09	0.404658
SFXN4	8.42e-10	0.404643
ANP32A	1.1e-08	0.404562
FAM64A	4.04e-05	0.404523
CAP1	1.1e-09	0.404521
IMMT	2.26e-08	0.404491
TACO1	1.39e-10	0.404255
AURKA	2.02e-07	0.404215
MYDGF	3.34e-10	0.404206
TDP2	1.3e-05	0.404108
HIF1A	1.32e-09	0.403968
RSL1D1	1.57e-09	0.403894
MTMR2	2.17e-07	0.403795
KATNBL1	0.000893504	0.403575
SET	8.18e-11	0.403466
SORD	0.000220408	0.403149
SMNDC1	1.51e-11	0.402706
PSMD4	9.29e-08	0.402643
UBE2E1	2.34e-11	0.402556
KIF11	1.03e-08	0.402418
FDPS	7.7e-08	0.402414
NCS1	1.68e-11	0.402297
GREM1	2.66e-09	0.402177
HNRNPF	2e-07	0.402088
EPHX4	6.55e-10	0.40206
TRIP13	2.6e-08	0.401939
SEC13	8.1e-10	0.401932
FAM136A	8.85e-09	0.401652
HINT1	1.06e-06	0.401647
RTN4	5.47e-12	0.401139
ACTL6A	1.29e-05	0.40092
C14orf2	1.97e-07	0.400872
TOR1A	6.4e-10	0.40078
SERPINB8	2.18e-10	0.400685
MRPL19	9.34e-09	0.400675
TAF9	3.3e-10	0.400625
MRPL22	4.14e-08	0.400477
S100A8	0.12067	0.400393
CTHRC1	2.02e-11	0.40012
SURF4	7.99e-11	0.400032
ADH1B	1.43e-09	-0.400028
CDKL2	4.82e-06	-0.400181
ZNF211	1.85e-08	-0.400623
CYP2A6	0.113758	-0.400758
CCDC146	8.87e-08	-0.400805
CFAP221	1.12e-07	-0.40093
ZNF577	3.14e-05	-0.40123
SZT2	3.78e-07	-0.401324
ADRB1	8.91e-05	-0.401493
GPR160	2.06e-06	-0.40152
RXRG	9.9e-05	-0.401558
ZNF554	2.32e-08	-0.401616
ZNF708	3.81e-06	-0.401712
HABP2	0.00115868	-0.401749
LGALS4	0.615578	-0.40178
DNAJB13	0.000901029	-0.402484
TSSK3	2.5e-09	-0.402777
SLC25A27	6.32e-11	-0.402823
ESR2	1.86e-05	-0.403779
C9orf173	0.000705136	-0.404072
AMT	7.39e-07	-0.404491
GSTM2	3.33e-09	-0.404599
CRYBB3	1.5e-08	-0.404752
EPB41L4A	3.53e-09	-0.405161
SLFN14	4.8e-08	-0.405452
CCDC114	1.75e-05	-0.405704
CECR2	0.135591	-0.406196
CYP4Z1	1.23e-06	-0.406244
ADRB2	1.83e-08	-0.40636
CLEC4F	2.03e-06	-0.406511
VWA3A	3.12e-05	-0.407478
MYO15A	1.64e-05	-0.40792
CA3	3.95e-09	-0.407969
DCDC2B	1.09e-06	-0.408224
PROCA1	0.000114436	-0.408698
CATSPERG	0.00473782	-0.408714
C1orf194	0.00246379	-0.409035
APOBEC2	0.107714	-0.409182
GGTLC2	1.65e-07	-0.4092
MSANTD2	4.33e-08	-0.409216
NRAP	0.00514945	-0.40932
GRK1	0.0110371	-0.409356
FRAS1	0.000478908	-0.409367
ATP6V0A1	2.08e-10	-0.409577
LIFR	6.89e-05	-0.410196
CBX7	2.05e-13	-0.41042
SKOR1	3.04e-05	-0.410575
ZNF704	2.04e-06	-0.410743
TREH	0.00263733	-0.410943
KCTD19	0.0016679	-0.411075
PNPLA7	4.33e-07	-0.411759
TPPP	8.33e-09	-0.411804
LRRC75A	0.282637	-0.411861
IGSF10	0.000363667	-0.411902
SERPINI2	4.27e-05	-0.411956
MTSS1	5.57e-06	-0.412147
CCDC30	2.06e-05	-0.41298
N4BP2L1	3.42e-11	-0.41298
C4BPA	1.69e-07	-0.413041
PIFO	1.75e-06	-0.413622
FREM2	0.013823	-0.4142
FNIP2	7.67e-06	-0.414244
NPPA	4.42e-06	-0.41426
GLS2	4.09e-06	-0.414511
BTBD9	1.6e-06	-0.41496
TOX3	3.13e-05	-0.414991
P2RX3	6.53e-07	-0.415038
AVIL	0.00574484	-0.415107
RALGPS1	7.18e-10	-0.415137
FAM46C	4.58e-13	-0.4152
OPRD1	0.00905173	-0.415221
INPP5B	2.69e-06	-0.415557
SPATA6	5.23e-08	-0.416097
CCDC37	4.01e-05	-0.416323
ZNF552	2.29e-09	-0.416424
DNAH1	7.02e-12	-0.416685
ZNF763	2.06e-10	-0.418236
GRIN2C	0.00627099	-0.418295
AQP6	3.5e-05	-0.418464
ANKRD44	1.31e-08	-0.418677
BZRAP1	8.07e-11	-0.419382
DRICH1	9.63e-07	-0.42109
ZBTB18	9.24e-07	-0.421157
GFRA1	0.0837363	-0.421435
ECHDC2	3.44e-09	-0.422158
C1orf21	1.03e-10	-0.422344
ABAT	1.29e-06	-0.422355
TP53INP1	4.02e-08	-0.422356
ERBB4	6.87e-05	-0.423032
FREM1	1.11e-05	-0.423143
CTSH	5.56e-07	-0.423284
DNAH12	9.49e-05	-0.42392
TMEM110-MUSTN1	1.54e-08	-0.423978
C7orf57	1.09e-05	-0.424283
TTC6	0.000265119	-0.424407
COLCA2	0.011227	-0.425504
RASGRF1	0.000237181	-0.425536
PBX4	8.7e-09	-0.42557
RIIAD1	0.0931681	-0.426055
RNF175	8.68e-07	-0.426371
GGA2	1.55e-10	-0.427108
SLC25A29	5.82e-09	-0.427108
C1orf168	0.00253869	-0.427145
MS4A4E	6.45e-05	-0.428046
NR3C2	1.61e-09	-0.428522
TDRD10	0.137603	-0.428592
SCTR	3.65e-06	-0.428655
HCG27	7.99e-09	-0.429871
LRRC36	8.22e-05	-0.430264
VIPR1	2.41e-07	-0.430336
EXPH5	1.54e-06	-0.431567
ZNF709	4.45e-08	-0.432608
ARHGAP8	8.86e-11	-0.433144
ZNF44	8.65e-08	-0.433191
RP11-12J10.3	3.57e-10	-0.433778
FIGF	8.63e-08	-0.433841
DIO1	0.745144	-0.434667
LRRC75B	5.6e-12	-0.435202
FCAMR	0.561166	-0.435875
DLEC1	3.57e-05	-0.436191
KIAA1324	4.46e-05	-0.43645
CAPN3	1.7e-06	-0.436577
NR0B2	2.24e-05	-0.436993
CYP4B1	3.55e-05	-0.437186
ZNF682	1.23e-06	-0.438012
LRP5L	1.29e-07	-0.438523
B3GALT2	7.65e-06	-0.438622
MYH7B	3.27e-06	-0.43883
ABCA5	4.26e-07	-0.44009
NCMAP	5.24e-09	-0.440944
MYBPHL	0.000336585	-0.441836
KIAA0408	5.27e-08	-0.442227
CACNB1	6e-06	-0.443268
GGT2	4.43e-09	-0.443392
SLC4A8	1.03e-05	-0.443423
KIAA1244	1.22e-11	-0.443687
IGFALS	0.0034288	-0.445508
SYT2	4.76e-06	-0.445752
CHAD	0.00264634	-0.44603
CACNA1F	0.000435931	-0.44662
LRRC31	3.37e-05	-0.447092
COL4A4	1.94e-09	-0.447304
CRB2	0.0165091	-0.4477
SFI1	3.22e-11	-0.447772
NUP210L	0.00134044	-0.448277
PER3	6.77e-13	-0.449478
SULT1C2	8.34e-06	-0.449554
RP5-966M1.6	4.38e-10	-0.450153
PTGDR2	9.01e-06	-0.450185
GDF7	3.19e-10	-0.451202
FAM182B	0.000874622	-0.453217
CNTD1	6.02e-06	-0.454482
AMY2B	1.49e-05	-0.455586
MAPK10	7.31e-09	-0.45597
TTC23L	1e-06	-0.456643
CHKA	2.3e-07	-0.457336
SPAG17	1.05e-05	-0.457891
SLC1A7	0.000109844	-0.458419
ABCC12	5.01e-06	-0.458742
ALS2CR12	1.92e-07	-0.460055
RGL4	9.98e-10	-0.461161
CCDC180	5.04e-09	-0.462277
KIAA1683	2.04e-07	-0.462538
CRYM	2.68e-06	-0.462552
ANKDD1B	3.7e-07	-0.463419
SPAG8	4.33e-07	-0.464248
RP11-287D1.3	9.18e-06	-0.464945
CFAP70	4.61e-07	-0.466697
SLC47A1	8.8e-09	-0.469163
MASP2	1.59e-08	-0.469253
FAM184A	1.03e-08	-0.469308
PPFIBP2	1.62e-10	-0.469617
ZNF540	2.7e-10	-0.473001
PIGR	6.59e-07	-0.473484
HCRTR1	3.68e-07	-0.475765
ZNF493	2.87e-06	-0.477701
TTC34	4.5e-07	-0.478304
GHRL	0.00158218	-0.481166
SARM1	9.13e-13	-0.48362
FAM221B	1.63e-06	-0.484038
RFX2	5.33e-10	-0.485587
INPP5J	5.01e-12	-0.486189
TTC21A	4.32e-09	-0.489691
MEGF11	5.33e-06	-0.495845
COL4A3	2.38e-09	-0.498212
PPP1R3E	5.68e-11	-0.498272
DAPK2	1.87e-09	-0.498655
HLF	8.16e-08	-0.500984
SLC26A5	2.65e-05	-0.50167
SGSM1	1.24e-08	-0.50266
ATP13A5	0.057435	-0.504297
ACSS1	3.12e-12	-0.504414
ZDHHC11B	7.04e-05	-0.505903
ESYT3	1.69e-08	-0.5089
PLEKHH2	1.79e-09	-0.516259
FAM189A2	3.96e-11	-0.516547
TAC4	0.238533	-0.522364
CACNA1D	1.5e-09	-0.524585
LHFPL3	0.00472776	-0.530957
ATP13A4	9.78e-10	-0.534348
LRP2BP	3.79e-06	-0.539948
ACOXL	5.77e-11	-0.540702
TMPRSS2	7e-13	-0.540832
SLC4A5	6.56e-07	-0.571155

## Sheet: gene_pathway
Gene name	p-value	R-value	Pathways
ABAT	1.29e-06	-0.422355	Pyrimidine nucleotides nucleosides metabolism
ABCF2	1.66e-10	0.459377	VEGFA-VEGFR2 Signaling Pathway/Pathogenic Escherichia coli infection - Homo sapiens (human)
ACKR3	0.00174905	0.428428	VEGFA-VEGFR2 Signaling Pathway
ACSS1	3.12e-12	-0.504414	Glycolysis / Gluconeogenesis - Homo sapiens (human)/Pyruvate metabolism - Homo sapiens (human)/Glycolysis and Gluconeogenesis/Ethanol Degradation
ACTG1	6.94e-11	0.422861	Amyotrophic lateral sclerosis - Homo sapiens (human)/VEGFA-VEGFR2 Signaling Pathway/Pathogenic Escherichia coli infection/Salmonella infection - Homo sapiens (human)/RHO GTPase Effectors/RHO GTPases Activate Formins/Pathogenic Escherichia coli infection - Homo sapiens (human)/Signaling by Rho GTPases, Miro GTPases and RHOBTB3/Signaling by Rho GTPases/Innate Immune System/RHOBTB2 GTPase cycle/EPHB…
ACTL6A	1.29e-05	0.40092	Validated targets of C-MYC transcriptional activation/Metabolism of proteins/UCH proteinases/Deubiquitination/TNFalpha/Gastric Cancer Network 1
ACTR1A	4.12e-15	0.484533	Amyotrophic lateral sclerosis - Homo sapiens (human)/Cell Cycle/Mitotic Prometaphase/G2/M Transition/Huntington disease - Homo sapiens (human)/Mitotic G2-G2/M phases/Salmonella infection - Homo sapiens (human)/Cell Cycle, Mitotic/Metabolism of proteins/AURKA Activation by TPX2/Pathways of neurodegeneration - multiple diseases - Homo sapiens (human)/M Phase/Regulation of PLK1 Activity at G2/M Tran…
ACTR3	8.98e-11	0.438287	Salmonella infection - Homo sapiens (human)/RHO GTPase Effectors/Pathogenic Escherichia coli infection - Homo sapiens (human)/Signaling by Rho GTPases, Miro GTPases and RHOBTB3/Signaling by Rho GTPases/Membrane Trafficking/Vesicle-mediated transport/Clathrin-mediated endocytosis/Innate Immune System/y branching of actin filaments/EPHB-mediated forward signaling/RHO GTPases Activate WASPs and WAVE…
ADA	2.83e-08	0.442671	Metabolism of nucleotides/purine ribonucleosides degradation to ribose-1-phosphate/Purine Nucleoside Phosphorylase Deficiency/Xanthine Dehydrogenase Deficiency (Xanthinuria)/Adenylosuccinate Lyase Deficiency/AICA-Ribosiduria/Adenine phosphoribosyltransferase deficiency (APRT)/Mitochondrial DNA depletion syndrome/Myoadenylate deaminase deficiency/Purine Metabolism/Molybdenum Cofactor Deficiency/Ad…
ADAMTS4	2.78e-07	0.4216	Metabolism of proteins
ADH1B	1.43e-09	-0.400028	Glycolysis / Gluconeogenesis - Homo sapiens (human)/Pyruvate metabolism - Homo sapiens (human)/Ethanol Degradation
ADRB2	1.83e-08	-0.40636	VEGFA-VEGFR2 Signaling Pathway/Metabolism of proteins/Membrane Trafficking/Ub-specific processing proteases/Vesicle-mediated transport/Clathrin-mediated endocytosis/Deubiquitination/Cargo recognition for clathrin-mediated endocytosis
AEN	4.82e-08	0.442276	p73 transcription factor network
AGFG1	4.67e-06	0.419261	Membrane Trafficking/Vesicle-mediated transport/Clathrin-mediated endocytosis/Cargo recognition for clathrin-mediated endocytosis
AHNAK2	1.15e-10	0.447033	Salmonella infection - Homo sapiens (human)
ALDH1B1	5.53e-09	0.422225	Glycolysis / Gluconeogenesis - Homo sapiens (human)/Pyruvate metabolism - Homo sapiens (human)/Glycolysis and Gluconeogenesis/2,-deoxy-&alpha;-D-ribose 1-phosphate degradation/Ethanol Degradation
ALDOA	7.16e-10	0.436157	VEGFA-VEGFR2 Signaling Pathway/Computational Model of Aerobic Glycolysis/Glycolysis / Gluconeogenesis - Homo sapiens (human)/Neutrophil degranulation/Glycolysis and Gluconeogenesis/superpathway of conversion of glucose to acetyl CoA and entry into the TCA cycle/glycolysis/gluconeogenesis/Gluconeogenesis/Pathways in clear cell renal cell carcinoma/Glycolysis Gluconeogenesis/Gluconeogenesis/Glycoge…
ALYREF	5.64e-10	0.416239	Amyotrophic lateral sclerosis - Homo sapiens (human)/Metabolism of RNA/mRNA Splicing - Major Pathway/mRNA Splicing/RNA transport - Homo sapiens (human)/Processing of Capped Intron-Containing Pre-mRNA/Spliceosome - Homo sapiens (human)
AMT	7.39e-07	-0.404491	Folate metabolism/One carbon pool by folate - Homo sapiens (human)/One-carbon metabolism/glycine cleavage
AMY2B	1.49e-05	-0.455586	Starch and sucrose metabolism - Homo sapiens (human)
ANLN	2.22e-08	0.408689	Signaling by Rho GTPases, Miro GTPases and RHOBTB3/Signaling by Rho GTPases
ANP32A	1.1e-08	0.404562	Metabolism of RNA
ANXA2	1.68e-12	0.502711	Salmonella infection - Homo sapiens (human)/Neutrophil degranulation/Innate Immune System
ANXA7	4.64e-09	0.404901	Amyotrophic lateral sclerosis - Homo sapiens (human)
AP1S1	5.92e-10	0.430831	Membrane Trafficking/Vesicle-mediated transport/Host Interactions of HIV factors
AP2M1	2.66e-12	0.428698	Huntington disease - Homo sapiens (human)/Membrane Trafficking/Vesicle-mediated transport/Clathrin-mediated endocytosis/Host Interactions of HIV factors/Cargo recognition for clathrin-mediated endocytosis
AP2S1	2.72e-11	0.472566	VEGFA-VEGFR2 Signaling Pathway/Huntington disease - Homo sapiens (human)/Membrane Trafficking/Vesicle-mediated transport/Clathrin-mediated endocytosis/Host Interactions of HIV factors/Cargo recognition for clathrin-mediated endocytosis
AP3S1	4.93e-13	0.429906	Membrane Trafficking/Vesicle-mediated transport
APOBEC2	0.107714	-0.409182	Metabolism of RNA
ARF4	3.39e-13	0.431311	VEGFA-VEGFR2 Signaling Pathway/Metabolism of proteins/Membrane Trafficking/Vesicle-mediated transport/Golgi-to-ER retrograde transport/ErbB1 downstream signaling
ARHGAP11A	1.05e-11	0.496999	Signaling by Rho GTPases, Miro GTPases and RHOBTB3/Signaling by Rho GTPases
ARHGAP8	8.86e-11	-0.433144	Signaling by Rho GTPases, Miro GTPases and RHOBTB3/Signaling by Rho GTPases/Transcriptional Regulation by TP53
ARPC1A	3.6e-07	0.492127	Pathogenic Escherichia coli infection/Salmonella infection - Homo sapiens (human)/RHO GTPase Effectors/Pathogenic Escherichia coli infection - Homo sapiens (human)/Signaling by Rho GTPases, Miro GTPases and RHOBTB3/Signaling by Rho GTPases/Membrane Trafficking/Vesicle-mediated transport/Clathrin-mediated endocytosis/Innate Immune System/y branching of actin filaments/EPHB-mediated forward signali…
ARPC2	5.1e-13	0.435435	Pathogenic Escherichia coli infection/Salmonella infection - Homo sapiens (human)/RHO GTPase Effectors/Pathogenic Escherichia coli infection - Homo sapiens (human)/Signaling by Rho GTPases, Miro GTPases and RHOBTB3/Signaling by Rho GTPases/Membrane Trafficking/Vesicle-mediated transport/Clathrin-mediated endocytosis/Innate Immune System/y branching of actin filaments/EPHB-mediated forward signali…
ARPC3	2.52e-13	0.488756	Pathogenic Escherichia coli infection/Salmonella infection - Homo sapiens (human)/RHO GTPase Effectors/Pathogenic Escherichia coli infection - Homo sapiens (human)/Signaling by Rho GTPases, Miro GTPases and RHOBTB3/Signaling by Rho GTPases/Membrane Trafficking/Vesicle-mediated transport/Clathrin-mediated endocytosis/Innate Immune System/y branching of actin filaments/EPHB-mediated forward signali…
ARPC5	8.4e-10	0.417317	Pathogenic Escherichia coli infection/Salmonella infection - Homo sapiens (human)/Neutrophil degranulation/RHO GTPase Effectors/Pathogenic Escherichia coli infection - Homo sapiens (human)/Signaling by Rho GTPases, Miro GTPases and RHOBTB3/Signaling by Rho GTPases/Membrane Trafficking/Vesicle-mediated transport/Clathrin-mediated endocytosis/Innate Immune System/EPHB-mediated forward signaling/RHO…
ARPC5L	4.16e-13	0.40918	VEGFA-VEGFR2 Signaling Pathway/Pathogenic Escherichia coli infection/Salmonella infection - Homo sapiens (human)/Pathogenic Escherichia coli infection - Homo sapiens (human)/Bacterial invasion of epithelial cells - Homo sapiens (human)/Yersinia infection - Homo sapiens (human)
ARPP19	2.97e-08	0.411569	Cell Cycle/Cell Cycle, Mitotic/M Phase
ATG101	1.66e-06	0.407579	Amyotrophic lateral sclerosis - Homo sapiens (human)/Alzheimer disease - Homo sapiens (human)/Huntington disease - Homo sapiens (human)/Pathways of neurodegeneration - multiple diseases - Homo sapiens (human)/Spinocerebellar ataxia - Homo sapiens (human)/Macroautophagy/Autophagy
ATIC	6.98e-15	0.482445	Folate metabolism/Metabolism of nucleotides/One carbon pool by folate - Homo sapiens (human)/Purine Nucleoside Phosphorylase Deficiency/Xanthine Dehydrogenase Deficiency (Xanthinuria)/Adenylosuccinate Lyase Deficiency/AICA-Ribosiduria/Adenine phosphoribosyltransferase deficiency (APRT)/Mitochondrial DNA depletion syndrome/Myoadenylate deaminase deficiency/Purine Metabolism/Molybdenum Cofactor Def…
ATP1B3	3.16e-07	0.483975	Basigin interactions/Cardiac muscle contraction - Homo sapiens (human)
ATP6V0A1	2.08e-10	-0.409577	Neutrophil degranulation/Innate Immune System/Phagosome - Homo sapiens (human)
AURKA	2.02e-07	0.404215	Cell Cycle/G2/M Transition/Mitotic G2-G2/M phases/Cell Cycle, Mitotic/AURKA Activation by TPX2/Regulation of PLK1 Activity at G2/M Transition/APC/C-mediated degradation of cell cycle proteins/Regulation of mitotic cell cycle/PLK1 signaling events/role of ran in mitotic spindle regulation/Transcriptional Regulation by TP53/Gastric Cancer Network 1
AVEN	1.36e-60	1	Intrinsic Pathway for Apoptosis/Apoptosis/Programmed Cell Death
B3GALT2	7.65e-06	-0.438622	Metabolism of carbohydrates
B4GALT1	1.99e-09	0.448998	Neutrophil degranulation/Metabolism of proteins/Innate Immune System/Metabolism of carbohydrates/Lactose synthesis
BASP1	0.000431947	0.41638	Signaling by Rho GTPases, Miro GTPases and RHOBTB3/Signaling by Rho GTPases
BLOC1S4	1.11e-11	0.467146	Membrane Trafficking/Vesicle-mediated transport
BLOC1S6	3.2e-09	0.406473	Membrane Trafficking/Vesicle-mediated transport
BMP1	3.11e-11	0.437254	DroToll-like/Collagen formation/Assembly of collagen fibrils and other multimeric structures/Anchoring fibril formation
BUB1B	1.22e-09	0.469247	Cell Cycle/Mitotic Prometaphase/Cell Cycle, Mitotic/M Phase/RHO GTPase Effectors/Cell Cycle Checkpoints/Resolution of Sister Chromatid Cohesion/RHO GTPases Activate Formins/Mitotic Anaphase/Mitotic Metaphase and Anaphase/Activation of APC/C and APC/C:Cdc20 mediated degradation of mitotic proteins/APC/C-mediated degradation of cell cycle proteins/Regulation of mitotic cell cycle/Amplification of s…
BUB3	1.26e-12	0.443095	Cell Cycle/Mitotic Prometaphase/Cell Cycle, Mitotic/M Phase/RHO GTPase Effectors/Cell Cycle Checkpoints/Resolution of Sister Chromatid Cohesion/RHO GTPases Activate Formins/Mitotic Anaphase/Mitotic Metaphase and Anaphase/Activation of APC/C and APC/C:Cdc20 mediated degradation of mitotic proteins/APC/C-mediated degradation of cell cycle proteins/Regulation of mitotic cell cycle/Amplification of s…
C1QBP	2.66e-11	0.480256	Signaling by Rho GTPases, Miro GTPases and RHOBTB3/Signaling by Rho GTPases/Intrinsic Pathway for Apoptosis/Apoptosis/Programmed Cell Death
C4BPA	1.69e-07	-0.413041	Innate Immune System
CACNA1D	1.5e-09	-0.524585	Prion disease - Homo sapiens (human)/Alzheimer disease - Homo sapiens (human)/Pathways of neurodegeneration - multiple diseases - Homo sapiens (human)/Cardiac muscle contraction - Homo sapiens (human)
CACNA1F	0.000435931	-0.44662	Prion disease - Homo sapiens (human)/Alzheimer disease - Homo sapiens (human)/Pathways of neurodegeneration - multiple diseases - Homo sapiens (human)/Cardiac muscle contraction - Homo sapiens (human)
CACNB1	6e-06	-0.443268	Cardiac muscle contraction - Homo sapiens (human)
CALU	4.63e-14	0.481218	VEGFA-VEGFR2 Signaling Pathway/Metabolism of proteins
CAP1	1.1e-09	0.404521	Neutrophil degranulation/Innate Immune System
CCNA2	4.27e-12	0.465371	Cell Cycle/G2/M Transition/Mitotic G2-G2/M phases/Cell Cycle, Mitotic/Metabolism of proteins/Cell Cycle Checkpoints/Activation of APC/C and APC/C:Cdc20 mediated degradation of mitotic proteins/APC/C-mediated degradation of cell cycle proteins/Regulation of mitotic cell cycle/APC/C:Cdc20 mediated degradation of mitotic proteins/Regulation of APC/C activators between G1/S and early anaphase/APC:Cdc…
CCNB1	1.55e-14	0.531368	Cell Cycle/Validated targets of C-MYC transcriptional activation/Mitotic Prometaphase/G2/M Transition/Mitotic G2-G2/M phases/Cell Cycle, Mitotic/M Phase/Cell Cycle Checkpoints/Regulation of PLK1 Activity at G2/M Transition/Resolution of Sister Chromatid Cohesion/Mitotic Anaphase/Mitotic Metaphase and Anaphase/Activation of APC/C and APC/C:Cdc20 mediated degradation of mitotic proteins/APC/C-media…
CCNB2	1.12e-09	0.482371	Cell Cycle/Mitotic Prometaphase/G2/M Transition/Mitotic G2-G2/M phases/Cell Cycle, Mitotic/M Phase/Cell Cycle Checkpoints/Regulation of PLK1 Activity at G2/M Transition/Resolution of Sister Chromatid Cohesion/Mitotic Anaphase/Mitotic Metaphase and Anaphase/Cell cycle - Homo sapiens (human)/Cyclin A/B1/B2 associated events during G2/M transition/The role of GTSE1 in G2/M progression after G2 check…
CCT2	4.5e-05	0.503849	Cooperation of Prefoldin and TriC/CCT in actin and tubulin folding/Prefoldin mediated transfer of substrate to CCT/TriC/Formation of tubulin folding intermediates by CCT/TriC/Folding of actin by CCT/TriC/Neutrophil degranulation/Metabolism of proteins/Signaling by Rho GTPases, Miro GTPases and RHOBTB3/Signaling by Rho GTPases/Protein folding/Chaperonin-mediated protein folding/Association of TriC…
CCT3	1.21e-11	0.483837	Cooperation of Prefoldin and TriC/CCT in actin and tubulin folding/Prefoldin mediated transfer of substrate to CCT/TriC/Formation of tubulin folding intermediates by CCT/TriC/Folding of actin by CCT/TriC/Metabolism of proteins/Protein folding/Chaperonin-mediated protein folding/Association of TriC/CCT with target proteins during biosynthesis/Cooperation of PDCL (PhLP1) and TRiC/CCT in G-protein b…
CCT4	8.34e-19	0.605508	Cooperation of Prefoldin and TriC/CCT in actin and tubulin folding/Prefoldin mediated transfer of substrate to CCT/TriC/Formation of tubulin folding intermediates by CCT/TriC/Folding of actin by CCT/TriC/Metabolism of proteins/Protein folding/Chaperonin-mediated protein folding/Association of TriC/CCT with target proteins during biosynthesis/Cooperation of PDCL (PhLP1) and TRiC/CCT in G-protein b…
CCT5	2.35e-11	0.456359	Cooperation of Prefoldin and TriC/CCT in actin and tubulin folding/Prefoldin mediated transfer of substrate to CCT/TriC/Formation of tubulin folding intermediates by CCT/TriC/Folding of actin by CCT/TriC/Metabolism of proteins/Protein folding/Chaperonin-mediated protein folding/Association of TriC/CCT with target proteins during biosynthesis/Cooperation of PDCL (PhLP1) and TRiC/CCT in G-protein b…
CCT7	5.38e-18	0.567332	Cooperation of Prefoldin and TriC/CCT in actin and tubulin folding/VEGFA-VEGFR2 Signaling Pathway/Prefoldin mediated transfer of substrate to CCT/TriC/Formation of tubulin folding intermediates by CCT/TriC/Folding of actin by CCT/TriC/Metabolism of proteins/Signaling by Rho GTPases, Miro GTPases and RHOBTB3/Signaling by Rho GTPases/Protein folding/Chaperonin-mediated protein folding/Association o…
CCT8	1.84e-13	0.500406	Cooperation of Prefoldin and TriC/CCT in actin and tubulin folding/Prefoldin mediated transfer of substrate to CCT/TriC/Formation of tubulin folding intermediates by CCT/TriC/Folding of actin by CCT/TriC/Neutrophil degranulation/Metabolism of proteins/Protein folding/Chaperonin-mediated protein folding/Association of TriC/CCT with target proteins during biosynthesis/Innate Immune System/Cooperati…
CDC20	2.53e-09	0.409869	Cell Cycle/Mitotic Prometaphase/Cell Cycle, Mitotic/Metabolism of proteins/M Phase/RHO GTPase Effectors/Cell Cycle Checkpoints/Resolution of Sister Chromatid Cohesion/RHO GTPases Activate Formins/Mitotic Anaphase/Mitotic Metaphase and Anaphase/Activation of APC/C and APC/C:Cdc20 mediated degradation of mitotic proteins/APC/C-mediated degradation of cell cycle proteins/Regulation of mitotic cell c…
CDC25A	1.15e-07	0.40874	Cell Cycle/Validated targets of C-MYC transcriptional activation/G2/M Transition/Mitotic G2-G2/M phases/Cell Cycle, Mitotic/Metabolism of proteins/Cell Cycle Checkpoints/Cell cycle - Homo sapiens (human)/Cyclin A/B1/B2 associated events during G2/M transition/Ub-specific processing proteases/Deubiquitination/Cell cycle/Polo-like kinase mediated events/ATR signaling pathway/G1/S Transition/G2/M Ch…
CDC42EP2	1.91e-08	0.41614	Signaling by Rho GTPases, Miro GTPases and RHOBTB3/Signaling by Rho GTPases
CDCA5	4.42e-10	0.419671	Cell Cycle/Mitotic Prometaphase/Cell Cycle, Mitotic/M Phase/Resolution of Sister Chromatid Cohesion/Mitotic Anaphase/Mitotic Metaphase and Anaphase/Separation of Sister Chromatids
CDK7	1.45e-08	0.435682	Cell Cycle/G2/M Transition/Mitotic G2-G2/M phases/Cell Cycle, Mitotic/Cell cycle - Homo sapiens (human)/Cyclin A/B1/B2 associated events during G2/M transition/Metabolism of RNA/Cell cycle/estrogen responsive protein efp controls cell cycle and breast tumors growth/sonic hedgehog receptor ptc1 regulates cell cycle/G1/S Transition/Transcriptional Regulation by TP53/Cyclin E associated events durin…
CDK8	1.18e-06	0.431207	estrogen responsive protein efp controls cell cycle and breast tumors growth
CENPH	3.53e-09	0.425314	Cell Cycle/Mitotic Prometaphase/Cell Cycle, Mitotic/M Phase/RHO GTPase Effectors/Cell Cycle Checkpoints/Resolution of Sister Chromatid Cohesion/RHO GTPases Activate Formins/Mitotic Anaphase/Mitotic Metaphase and Anaphase/Amplification of signal from unattached kinetochores via a MAD2 inhibitory signal/Amplification of signal from the kinetochores/Separation of Sister Chromatids/Signaling by Rho G…
CENPN	2.87e-09	0.425696	Cell Cycle/Mitotic Prometaphase/Cell Cycle, Mitotic/M Phase/RHO GTPase Effectors/Cell Cycle Checkpoints/Resolution of Sister Chromatid Cohesion/RHO GTPases Activate Formins/Mitotic Anaphase/Mitotic Metaphase and Anaphase/Amplification of signal from unattached kinetochores via a MAD2 inhibitory signal/Amplification of signal from the kinetochores/Separation of Sister Chromatids/Signaling by Rho G…
CENPO	1.01e-07	0.406267	Cell Cycle/Mitotic Prometaphase/Cell Cycle, Mitotic/M Phase/RHO GTPase Effectors/Cell Cycle Checkpoints/Resolution of Sister Chromatid Cohesion/RHO GTPases Activate Formins/Mitotic Anaphase/Mitotic Metaphase and Anaphase/Amplification of signal from unattached kinetochores via a MAD2 inhibitory signal/Amplification of signal from the kinetochores/Separation of Sister Chromatids/Signaling by Rho G…
CENPW	1.4e-07	0.437439	Cell Cycle/Deposition of new CENPA-containing nucleosomes at the centromere/Nucleosome assembly
CFL1	1.31e-14	0.4752	VEGFA-VEGFR2 Signaling Pathway/RHO GTPase Effectors/Signaling by Rho GTPases, Miro GTPases and RHOBTB3/Signaling by Rho GTPases/Innate Immune System/EPHB-mediated forward signaling
CHAD	0.00264634	-0.44603	ECM-receptor interaction - Homo sapiens (human)
CHCHD3	2.86e-13	0.536965	Mitochondrial protein import
CKAP4	7.35e-10	0.422195	Neutrophil degranulation/Metabolism of proteins/Signaling by Rho GTPases, Miro GTPases and RHOBTB3/Signaling by Rho GTPases/Innate Immune System
CKS1B	3.82e-09	0.472575	Cell Cycle/Cell Cycle, Mitotic/FOXM1 transcription factor network/G1/S Transition/Cyclin E associated events during G1/S transition /Cyclin A:Cdk2-associated events at S phase entry
CLIC1	1.4e-10	0.512842	VEGFA-VEGFR2 Signaling Pathway
CMAS	0.0063963	0.423019	Metabolism of proteins/Amino sugar and nucleotide sugar metabolism - Homo sapiens (human)
COA6	1.66e-07	0.429383	Mitochondrial protein import
COL11A1	1.35e-07	0.419088	Collagen formation/Beta1 integrin cell surface interactions
COL4A3	2.38e-09	-0.498212	Collagen formation/Assembly of collagen fibrils and other multimeric structures/ECM-receptor interaction - Homo sapiens (human)/Beta1 integrin cell surface interactions
COL4A4	1.94e-09	-0.447304	Collagen formation/Assembly of collagen fibrils and other multimeric structures/ECM-receptor interaction - Homo sapiens (human)/Beta1 integrin cell surface interactions
COPS2	5e-19	0.563506	Metabolism of proteins/Signaling by Rho GTPases, Miro GTPases and RHOBTB3/Signaling by Rho GTPases/Membrane Trafficking/Vesicle-mediated transport/Neddylation/Clathrin-mediated endocytosis/RHOBTB GTPase Cycle/DNA Damage Recognition in GG-NER/Cargo recognition for clathrin-mediated endocytosis
COPS3	1.57e-06	0.436354	Metabolism of proteins/Membrane Trafficking/Vesicle-mediated transport/Neddylation/Clathrin-mediated endocytosis/TNFalpha/DNA Damage Recognition in GG-NER/Cargo recognition for clathrin-mediated endocytosis
COPS8	1.59e-13	0.46005	Metabolism of proteins/Membrane Trafficking/Vesicle-mediated transport/Neddylation/Clathrin-mediated endocytosis/DNA Damage Recognition in GG-NER/Cargo recognition for clathrin-mediated endocytosis
COPZ1	9.02e-11	0.44186	Metabolism of proteins/Membrane Trafficking/Vesicle-mediated transport/Golgi-to-ER retrograde transport
COX5A	5.36e-12	0.515266	Amyotrophic lateral sclerosis - Homo sapiens (human)/Prion disease - Homo sapiens (human)/Alzheimer disease - Homo sapiens (human)/Huntington disease - Homo sapiens (human)/Parkinson disease - Homo sapiens (human)/Pathways of neurodegeneration - multiple diseases - Homo sapiens (human)/TP53 Regulates Metabolic Genes/The citric acid (TCA) cycle and respiratory electron transport/Cardiac muscle con…
COX7A2L	2.35e-06	0.410085	Amyotrophic lateral sclerosis - Homo sapiens (human)/Prion disease - Homo sapiens (human)/Alzheimer disease - Homo sapiens (human)/Huntington disease - Homo sapiens (human)/Parkinson disease - Homo sapiens (human)/Pathways of neurodegeneration - multiple diseases - Homo sapiens (human)/TP53 Regulates Metabolic Genes/The citric acid (TCA) cycle and respiratory electron transport/Cardiac muscle con…
CPSF3	1.62e-09	0.455085	Metabolism of RNA/mRNA Splicing - Major Pathway/mRNA Splicing/Processing of Capped Intron-Containing Pre-mRNA
CTDNEP1	5.45e-11	0.458007	Cell Cycle/Cell Cycle, Mitotic/M Phase
CTPS1	4.28e-05	0.417098	Metabolism of nucleotides/Interconversion of nucleotide di- and triphosphates/superpathway of pyrimidine deoxyribonucleotides <i>de novo</i> biosynthesis/Pyrimidine metabolism - Homo sapiens (human)/Pyrimidine nucleotides nucleosides metabolism
CTSH	5.56e-07	-0.423284	Neutrophil degranulation/Metabolism of proteins/Innate Immune System
CTSL	2.57e-08	0.519298	Innate Immune System/Collagen formation/Assembly of collagen fibrils and other multimeric structures/Attachment and Entry/Phagosome - Homo sapiens (human)
CXCL8	3.5e-08	0.420912	VEGFA-VEGFR2 Signaling Pathway/Salmonella infection - Homo sapiens (human)/Pathogenic Escherichia coli infection - Homo sapiens (human)/Sudden Infant Death Syndrome (SIDS) Susceptibility Pathways/Validated transcriptional targets of AP1 family members Fra1 and Fra2/Yersinia infection - Homo sapiens (human)/IL-17 signaling pathway - Homo sapiens (human)
CYCS	1.73e-14	0.474765	Amyotrophic lateral sclerosis - Homo sapiens (human)/VEGFA-VEGFR2 Signaling Pathway/Prion disease - Homo sapiens (human)/Alzheimer disease - Homo sapiens (human)/Huntington disease - Homo sapiens (human)/Parkinson disease - Homo sapiens (human)/Salmonella infection - Homo sapiens (human)/Pathways of neurodegeneration - multiple diseases - Homo sapiens (human)/TNF/Pathogenic Escherichia coli infec…
CYFIP1	6.04e-09	0.411243	Salmonella infection - Homo sapiens (human)/Neutrophil degranulation/RHO GTPase Effectors/Pathogenic Escherichia coli infection - Homo sapiens (human)/Signaling by Rho GTPases, Miro GTPases and RHOBTB3/Signaling by Rho GTPases/Innate Immune System/RHO GTPases Activate WASPs and WAVEs/RNA transport - Homo sapiens (human)
DAP3	9.19e-10	0.453622	Translation/Mitochondrial translation initiation/Mitochondrial translation/Mitochondrial translation termination/Mitochondrial translation elongation/Metabolism of proteins
DAPK2	1.87e-09	-0.498655	Apoptosis/Programmed Cell Death
DARS2	4.35e-09	0.425568	Translation/Metabolism of proteins
DCUN1D5	1.17e-10	0.478214	Metabolism of proteins/Neddylation
DDX1	2.29e-08	0.426239	Metabolism of RNA/tRNA processing in the nucleus
DERA	3.27e-09	0.409199	Neutrophil degranulation/Innate Immune System/2,-deoxy-&alpha;-D-ribose 1-phosphate degradation/Pentose phosphate pathway - Homo sapiens (human)/Pentose Phosphate Pathway/Glucose-6-phosphate dehydrogenase deficiency/Ribose-5-phosphate isomerase deficiency/Transaldolase deficiency/Metabolism of carbohydrates
DLD	2.71e-10	0.463949	Glycolysis / Gluconeogenesis - Homo sapiens (human)/Glycolysis and Gluconeogenesis/superpathway of conversion of glucose to acetyl CoA and entry into the TCA cycle/Pyruvate metabolism - Homo sapiens (human)/Warburg Effect/Glycolysis and Gluconeogenesis/The citric acid (TCA) cycle and respiratory electron transport/Glutaminolysis and Cancer/glycine cleavage/The oncogenic action of 2-hydroxyglutara…
DNAH1	7.02e-12	-0.416685	Amyotrophic lateral sclerosis - Homo sapiens (human)/Huntington disease - Homo sapiens (human)/Pathways of neurodegeneration - multiple diseases - Homo sapiens (human)
DNAH12	9.49e-05	-0.42392	Amyotrophic lateral sclerosis - Homo sapiens (human)/Huntington disease - Homo sapiens (human)/Metabolism of proteins/Pathways of neurodegeneration - multiple diseases - Homo sapiens (human)/Neddylation
DSG2	1.38e-05	0.477484	Signaling by Rho GTPases, Miro GTPases and RHOBTB3/Signaling by Rho GTPases/Apoptosis/Programmed Cell Death
DTYMK	1.86e-09	0.427468	Metabolism of nucleotides/Interconversion of nucleotide di- and triphosphates/superpathway of pyrimidine deoxyribonucleotides <i>de novo</i> biosynthesis/Pyrimidine metabolism - Homo sapiens (human)/pyrimidine deoxyribonucleotides <i>de novo</i> biosynthesis/Pyrimidine nucleotides nucleosides metabolism
DUT	1.17e-18	0.552433	Metabolism of nucleotides/Interconversion of nucleotide di- and triphosphates/superpathway of pyrimidine deoxyribonucleotides <i>de novo</i> biosynthesis/Pyrimidine metabolism - Homo sapiens (human)/pyrimidine deoxyribonucleotides <i>de novo</i> biosynthesis/Pyrimidine nucleotides nucleosides metabolism
DYNC1I2	2.82e-09	0.46415	Cell Cycle/Mitotic Prometaphase/G2/M Transition/Mitotic G2-G2/M phases/Salmonella infection - Homo sapiens (human)/Cell Cycle, Mitotic/Metabolism of proteins/AURKA Activation by TPX2/M Phase/RHO GTPase Effectors/Cell Cycle Checkpoints/Regulation of PLK1 Activity at G2/M Transition/Resolution of Sister Chromatid Cohesion/RHO GTPases Activate Formins/Mitotic Anaphase/Mitotic Metaphase and Anaphase/…
DYNLL1	1.03e-16	0.547443	Cell Cycle/Mitotic Prometaphase/G2/M Transition/Mitotic G2-G2/M phases/Salmonella infection - Homo sapiens (human)/Neutrophil degranulation/Cell Cycle, Mitotic/Metabolism of proteins/AURKA Activation by TPX2/M Phase/RHO GTPase Effectors/Cell Cycle Checkpoints/Regulation of PLK1 Activity at G2/M Transition/Resolution of Sister Chromatid Cohesion/RHO GTPases Activate Formins/Mitotic Anaphase/Mitoti…
ECT2	1.6e-08	0.452503	Signaling by Rho GTPases, Miro GTPases and RHOBTB3/Signaling by Rho GTPases/PLK1 signaling events/Gastric Cancer Network 1
EDC3	2.05e-08	0.450228	Metabolism of RNA
EEF1B2	2.61e-06	0.412146	Translation/Metabolism of proteins/Translation Factors
EIF2S1	9.03e-11	0.422047	Translation/Amyotrophic lateral sclerosis - Homo sapiens (human)/Validated targets of C-MYC transcriptional activation/Prion disease - Homo sapiens (human)/Alzheimer disease - Homo sapiens (human)/Parkinson disease - Homo sapiens (human)/Metabolism of proteins/Pathways of neurodegeneration - multiple diseases - Homo sapiens (human)/RNA transport - Homo sapiens (human)/nsp1 from SARS-CoV-2 inhibit…
EIF2S2	2.16e-12	0.501561	Translation/Metabolism of proteins/RNA transport - Homo sapiens (human)/nsp1 from SARS-CoV-2 inhibits translation initiation in the host cell/Translation Factors/L13a-mediated translational silencing of Ceruloplasmin expression
EIF3D	3.55e-08	0.424915	Translation/VEGFA-VEGFR2 Signaling Pathway/Metabolism of proteins/RNA transport - Homo sapiens (human)/nsp1 from SARS-CoV-2 inhibits translation initiation in the host cell/Translation Factors/L13a-mediated translational silencing of Ceruloplasmin expression
EIF3J	3.66e-20	0.584556	Translation/Metabolism of proteins/RNA transport - Homo sapiens (human)/nsp1 from SARS-CoV-2 inhibits translation initiation in the host cell/Translation Factors/L13a-mediated translational silencing of Ceruloplasmin expression
EIF3M	1.08e-08	0.435049	Translation/Metabolism of proteins/L13a-mediated translational silencing of Ceruloplasmin expression
EIF4A3	1.02e-09	0.442932	Metabolism of RNA/mRNA Splicing - Major Pathway/mRNA Splicing/RNA transport - Homo sapiens (human)/Processing of Capped Intron-Containing Pre-mRNA/Spliceosome - Homo sapiens (human)
EIF5A	7.63e-20	0.619434	Metabolism of proteins/Translation Factors
EIF6	3.96e-10	0.437456	Ribosome biogenesis in eukaryotes - Homo sapiens (human)/Translation Factors
ERBB4	6.87e-05	-0.423032	Amyotrophic lateral sclerosis - Homo sapiens (human)
ESR2	1.86e-05	-0.403779	Sudden Infant Death Syndrome (SIDS) Susceptibility Pathways
ETFA	2.9e-14	0.52549	The citric acid (TCA) cycle and respiratory electron transport/Respiratory electron transport
EXO1	7.13e-07	0.419926	Cell Cycle/Cell Cycle Checkpoints/Transcriptional Regulation by TP53/G2/M Checkpoints
FADD	9.04e-16	0.489256	VEGFA-VEGFR2 Signaling Pathway/Alzheimer disease - Homo sapiens (human)/Salmonella infection - Homo sapiens (human)/Pathways of neurodegeneration - multiple diseases - Homo sapiens (human)/TNF/Pathogenic Escherichia coli infection - Homo sapiens (human)/Fas/TNFalpha/Innate Immune System/Apoptosis/Programmed Cell Death/Apoptosis Modulation by HSP70/IL-17 signaling pathway - Homo sapiens (human)
FARSB	1.11e-11	0.410826	Translation/VEGFA-VEGFR2 Signaling Pathway/Metabolism of proteins
FBXO22	2.36e-05	0.417835	Salmonella infection - Homo sapiens (human)/Metabolism of proteins/Neddylation
FBXO45	1.25e-08	0.42644	p73 transcription factor network
FH	6.02e-08	0.411677	Metabolic reprogramming in colon cancer/superpathway of conversion of glucose to acetyl CoA and entry into the TCA cycle/Pyruvate metabolism - Homo sapiens (human)/Warburg Effect/The citric acid (TCA) cycle and respiratory electron transport/Glutaminolysis and Cancer/The oncogenic action of 2-hydroxyglutarate/The oncogenic action of L-2-hydroxyglutarate in Hydroxygluaricaciduria/TCA cycle/Pyruvat…
FHL2	5.05e-11	0.418577	VEGFA-VEGFR2 Signaling Pathway
FKBP4	4.93e-10	0.538097	HSP90 chaperone cycle for steroid hormone receptors (SHR)
FOSL1	2.68e-09	0.523349	Validated targets of C-MYC transcriptional activation/CD4 T cell receptor signaling/Validated transcriptional targets of AP1 family members Fra1 and Fra2/IL-17 signaling pathway - Homo sapiens (human)
FOXM1	3.29e-09	0.435631	Cell Cycle/G2/M Transition/Mitotic G2-G2/M phases/Cell Cycle, Mitotic/Cyclin A/B1/B2 associated events during G2/M transition/FOXM1 transcription factor network/Polo-like kinase mediated events/Sudden Infant Death Syndrome (SIDS) Susceptibility Pathways
FRAS1	0.000478908	-0.409367	ECM-receptor interaction - Homo sapiens (human)
FREM1	1.11e-05	-0.423143	ECM-receptor interaction - Homo sapiens (human)
FREM2	0.013823	-0.4142	ECM-receptor interaction - Homo sapiens (human)
FSCN1	1.44e-09	0.421197	VEGFA-VEGFR2 Signaling Pathway
FSTL3	4.73e-11	0.446049	Metabolism of proteins
GALNT2	1.7e-08	0.500895	Metabolism of proteins/Membrane Trafficking/Vesicle-mediated transport/Golgi-to-ER retrograde transport
GAPDH	5.71e-18	0.580775	VEGFA-VEGFR2 Signaling Pathway/Validated targets of C-MYC transcriptional activation/Computational Model of Aerobic Glycolysis/Alzheimer disease - Homo sapiens (human)/Metabolic reprogramming in colon cancer/Salmonella infection - Homo sapiens (human)/Glycolysis / Gluconeogenesis - Homo sapiens (human)/Glycolysis and Gluconeogenesis/superpathway of conversion of glucose to acetyl CoA and entry in…
GAR1	1.2e-09	0.429859	Cell Cycle/Metabolism of RNA/Ribosome biogenesis in eukaryotes - Homo sapiens (human)
GART	1.05e-09	0.44261	Metabolic reprogramming in colon cancer/Folate metabolism/Metabolism of nucleotides/One carbon pool by folate - Homo sapiens (human)/Purine Nucleoside Phosphorylase Deficiency/Xanthine Dehydrogenase Deficiency (Xanthinuria)/Adenylosuccinate Lyase Deficiency/AICA-Ribosiduria/Adenine phosphoribosyltransferase deficiency (APRT)/Mitochondrial DNA depletion syndrome/Myoadenylate deaminase deficiency/P…
GBE1	4.3e-14	0.492458	Glycogen synthetase deficiency/Glycogenosis, Type III. Cori disease, Debrancher glycogenosis/Mucopolysaccharidosis VI. Sly syndrome/Sucrase-isomaltase deficiency/Glycogenosis, Type IV. Amylopectinosis, Anderson disease/Glycogenosis, Type VI. Hers disease/Starch and Sucrose Metabolism/Starch and sucrose metabolism - Homo sapiens (human)/glycogen biosynthesis/Metabolism of carbohydrates
GDF7	3.19e-10	-0.451202	TGF-beta super family signaling pathway canonical
GDI2	1.43e-14	0.476995	Neutrophil degranulation/Membrane Trafficking/Vesicle-mediated transport/Innate Immune System
GFPT2	3.52e-08	0.441114	Metabolism of proteins/Amino sugar and nucleotide sugar metabolism - Homo sapiens (human)
GGA2	1.55e-10	-0.427108	Metabolism of proteins/Membrane Trafficking/Vesicle-mediated transport
GGH	0.0630869	0.454227	Neutrophil degranulation/Innate Immune System/Methotrexate Action Pathway/Folate malabsorption, hereditary/Methylenetetrahydrofolate Reductase Deficiency (MTHFRD)/Folate Metabolism
GHRL	0.00158218	-0.481166	Metabolism of proteins
GJB2	3.58e-08	0.449362	Membrane Trafficking/Vesicle-mediated transport
GLA	2.8e-06	0.417391	Neutrophil degranulation/Innate Immune System
GLS2	4.09e-06	-0.414511	TP53 Regulates Metabolic Genes/Warburg Effect/Central carbon metabolism in cancer - Homo sapiens (human)/Glutaminolysis and Cancer/The oncogenic action of 2-hydroxyglutarate/Transcriptional Regulation by TP53/The oncogenic action of L-2-hydroxyglutarate in Hydroxygluaricaciduria
GNL3	1.97e-10	0.434994	Ribosome biogenesis in eukaryotes - Homo sapiens (human)
GNPNAT1	2.58e-06	0.45888	Metabolism of proteins/Amino sugar and nucleotide sugar metabolism - Homo sapiens (human)
GPI	6.37e-07	0.487043	Computational Model of Aerobic Glycolysis/Metabolic reprogramming in colon cancer/Glycolysis / Gluconeogenesis - Homo sapiens (human)/Neutrophil degranulation/Glycolysis and Gluconeogenesis/superpathway of conversion of glucose to acetyl CoA and entry into the TCA cycle/Cori Cycle/glycolysis/gluconeogenesis/Gluconeogenesis/Pathways in clear cell renal cell carcinoma/TP53 Regulates Metabolic Genes…
GPX8	3.95e-13	0.436781	Amyotrophic lateral sclerosis - Homo sapiens (human)/Huntington disease - Homo sapiens (human)/Pathways of neurodegeneration - multiple diseases - Homo sapiens (human)/Detoxification of Reactive Oxygen Species
GRIN2C	0.00627099	-0.418295	Amyotrophic lateral sclerosis - Homo sapiens (human)/Prion disease - Homo sapiens (human)/Alzheimer disease - Homo sapiens (human)/Pathways of neurodegeneration - multiple diseases - Homo sapiens (human)/Spinocerebellar ataxia - Homo sapiens (human)
GRPEL1	1.77e-17	0.584119	Mitochondrial protein import
GRSF1	8.93e-10	0.41155	VEGFA-VEGFR2 Signaling Pathway
GTF2F2	9.12e-11	0.43889	Metabolism of RNA/mRNA Splicing - Major Pathway/mRNA Splicing/Processing of Capped Intron-Containing Pre-mRNA/Transcriptional Regulation by TP53
GTPBP4	4.89e-11	0.443877	Ribosome biogenesis in eukaryotes - Homo sapiens (human)
HAUS2	1.36e-11	0.42056	Cell Cycle/Mitotic Prometaphase/G2/M Transition/Mitotic G2-G2/M phases/Cell Cycle, Mitotic/AURKA Activation by TPX2/M Phase/Regulation of PLK1 Activity at G2/M Transition/Loss of Nlp from mitotic centrosomes/Loss of proteins required for interphase microtubule organization from the centrosome/Recruitment of NuMA to mitotic centrosomes/Recruitment of mitotic centrosome proteins and complexes/Centr…
HIF1A	1.32e-09	0.403968	Metabolism of proteins/HIF1A and PPARG regulation of glycolysis/Ub-specific processing proteases/Pathways in clear cell renal cell carcinoma/Neddylation/Deubiquitination/Central carbon metabolism in cancer - Homo sapiens (human)/Sudden Infant Death Syndrome (SIDS) Susceptibility Pathways
HJURP	3.73e-09	0.404658	Cell Cycle/Deposition of new CENPA-containing nucleosomes at the centromere/Nucleosome assembly
HMGA1	5.25e-10	0.531555	Validated targets of C-MYC transcriptional activation/Integration of provirus/Host Interactions of HIV factors
HMMR	3.6e-11	0.468872	Cell Cycle/G2/M Transition/Mitotic G2-G2/M phases/Cell Cycle, Mitotic/AURKA Activation by TPX2/ECM-receptor interaction - Homo sapiens (human)/Metabolism of carbohydrates
HNRNPC	9.82e-14	0.444162	Metabolism of proteins/Signaling by Rho GTPases, Miro GTPases and RHOBTB3/Signaling by Rho GTPases/Metabolism of RNA/RHOBTB2 GTPase cycle/RHOBTB GTPase Cycle/mRNA Splicing - Major Pathway/mRNA Splicing/Processing of Capped Intron-Containing Pre-mRNA/Spliceosome - Homo sapiens (human)
HNRNPF	2e-07	0.402088	Metabolism of RNA/mRNA Splicing - Major Pathway/mRNA Splicing/Processing of Capped Intron-Containing Pre-mRNA
HNRNPK	4.23e-12	0.416138	Metabolism of proteins/Metabolism of RNA/mRNA Splicing - Major Pathway/mRNA Splicing/Processing of Capped Intron-Containing Pre-mRNA/Spliceosome - Homo sapiens (human)
HSP90AA1	7.79e-05	0.415478	Cell Cycle/VEGFA-VEGFR2 Signaling Pathway/Validated targets of C-MYC transcriptional activation/Mitotic Prometaphase/G2/M Transition/Mitotic G2-G2/M phases/Salmonella infection - Homo sapiens (human)/Neutrophil degranulation/Cell Cycle, Mitotic/AURKA Activation by TPX2/M Phase/Regulation of PLK1 Activity at G2/M Transition/Signaling by Rho GTPases, Miro GTPases and RHOBTB3/Signaling by Rho GTPase…
HSPA4	6.77e-09	0.416723	Validated targets of C-MYC transcriptional activation/Parkin-Ubiquitin Proteasomal System pathway
HSPA8	2.54e-11	0.422024	Prion disease - Homo sapiens (human)/Neutrophil degranulation/Metabolism of proteins/Parkin-Ubiquitin Proteasomal System pathway/Selective autophagy/Membrane Trafficking/Metabolism of RNA/Vesicle-mediated transport/Clathrin-mediated endocytosis/Innate Immune System/mRNA Splicing - Major Pathway/HSP90 chaperone cycle for steroid hormone receptors (SHR)/mRNA Splicing/Macroautophagy/Autophagy/Proces…
HSPD1	2.88e-11	0.488344	Validated targets of C-MYC transcriptional activation/Mitochondrial protein import/TFAP2A acts as a transcriptional repressor during retinoic acid induced cell differentiation/Sudden Infant Death Syndrome (SIDS) Susceptibility Pathways
HSPE1	2.1e-11	0.455779	Signaling by Rho GTPases, Miro GTPases and RHOBTB3/Signaling by Rho GTPases
IGFALS	0.0034288	-0.445508	Metabolism of proteins
IRAK1	2.73e-07	0.411877	Salmonella infection - Homo sapiens (human)/IL-1 JNK/TLR JNK/IL-1 p38/TLR p38/Pathogenic Escherichia coli infection - Homo sapiens (human)/IL-1 NFkB/TLR NFkB/Innate Immune System/Yersinia infection - Homo sapiens (human)
ITGA5	4.45e-08	0.497345	ECM-receptor interaction - Homo sapiens (human)/Bacterial invasion of epithelial cells - Homo sapiens (human)/Beta1 integrin cell surface interactions/Fibronectin matrix formation/Phagosome - Homo sapiens (human)/Yersinia infection - Homo sapiens (human)
ITGB1	5.36e-12	0.515293	VEGFA-VEGFR2 Signaling Pathway/Pathogenic Escherichia coli infection/RHO GTPase Effectors/RHO GTPases Activate Formins/Pathogenic Escherichia coli infection - Homo sapiens (human)/Signaling by Rho GTPases, Miro GTPases and RHOBTB3/Signaling by Rho GTPases/a6b1 and a6b4 Integrin signaling/ECM-receptor interaction - Homo sapiens (human)/Bacterial invasion of epithelial cells - Homo sapiens (human)/…
KCMF1	1.64e-15	0.586839	Neutrophil degranulation/Innate Immune System
KIF11	1.03e-08	0.402418	Membrane Trafficking/Vesicle-mediated transport/Golgi-to-ER retrograde transport
KIF23	9.22e-09	0.431232	Cell Cycle/Cell Cycle, Mitotic/M Phase/Membrane Trafficking/Vesicle-mediated transport/Golgi-to-ER retrograde transport
KPNA2	2.09e-09	0.447849	TNFalpha/role of ran in mitotic spindle regulation
LAMB3	2.56e-11	0.428308	a6b1 and a6b4 Integrin signaling/Collagen formation/Assembly of collagen fibrils and other multimeric structures/ECM-receptor interaction - Homo sapiens (human)/Beta1 integrin cell surface interactions/Anchoring fibril formation
LAMC2	1.45e-06	0.472877	a6b1 and a6b4 Integrin signaling/Collagen formation/Assembly of collagen fibrils and other multimeric structures/ECM-receptor interaction - Homo sapiens (human)/Beta1 integrin cell surface interactions/Anchoring fibril formation
LDHA	8.37e-13	0.621667	VEGFA-VEGFR2 Signaling Pathway/Validated targets of C-MYC transcriptional activation/Computational Model of Aerobic Glycolysis/Metabolic reprogramming in colon cancer/Glycolysis / Gluconeogenesis - Homo sapiens (human)/Glycolysis and Gluconeogenesis/Cori Cycle/HIF1A and PPARG regulation of glycolysis/Pyruvate metabolism - Homo sapiens (human)/Pathways in clear cell renal cell carcinoma/Glycolysis…
LEO1	3.24e-14	0.504217	Metabolism of proteins
LOXL2	7.82e-07	0.597917	Collagen formation/Assembly of collagen fibrils and other multimeric structures
LRRC59	6.51e-11	0.408626	VEGFA-VEGFR2 Signaling Pathway
LSM1	6.6e-06	0.40925	Metabolism of RNA
LSM3	2.59e-11	0.442949	Metabolism of RNA/mRNA Splicing - Major Pathway/mRNA Splicing/Processing of Capped Intron-Containing Pre-mRNA/Spliceosome - Homo sapiens (human)
LYPD3	1.29e-07	0.450025	Metabolism of proteins
MAD2L1	1.12e-12	0.495801	Cell Cycle/Mitotic Prometaphase/Cell Cycle, Mitotic/M Phase/RHO GTPase Effectors/Cell Cycle Checkpoints/Resolution of Sister Chromatid Cohesion/RHO GTPases Activate Formins/Mitotic Anaphase/Mitotic Metaphase and Anaphase/Activation of APC/C and APC/C:Cdc20 mediated degradation of mitotic proteins/APC/C-mediated degradation of cell cycle proteins/Regulation of mitotic cell cycle/Amplification of s…
MAP2K1	3.28e-16	0.544805	VEGFA-VEGFR2 Signaling Pathway/Alzheimer disease - Homo sapiens (human)/Salmonella infection - Homo sapiens (human)/IL-1 JNK/TLR JNK/Pathways of neurodegeneration - multiple diseases - Homo sapiens (human)/IL-1 p38/TLR p38/EGF/CD4 T cell receptor signaling/FOXM1 transcription factor network/Innate Immune System/Central carbon metabolism in cancer - Homo sapiens (human)/PDGFR-beta signaling pathwa…
MAPK10	7.31e-09	-0.45597	Prion disease - Homo sapiens (human)/Alzheimer disease - Homo sapiens (human)/Huntington disease - Homo sapiens (human)/Parkinson disease - Homo sapiens (human)/Salmonella infection - Homo sapiens (human)/IL-1 JNK/TLR JNK/Pathways of neurodegeneration - multiple diseases - Homo sapiens (human)/IL-1 p38/TNF/Pathogenic Escherichia coli infection - Homo sapiens (human)/Fas/Spinocerebellar ataxia - H…
MAPK6	7.52e-09	0.460009	IL-17 signaling pathway - Homo sapiens (human)
MAPRE1	4.36e-09	0.455708	Cell Cycle/Mitotic Prometaphase/G2/M Transition/Mitotic G2-G2/M phases/Cell Cycle, Mitotic/AURKA Activation by TPX2/M Phase/RHO GTPase Effectors/Cell Cycle Checkpoints/Regulation of PLK1 Activity at G2/M Transition/Resolution of Sister Chromatid Cohesion/RHO GTPases Activate Formins/Mitotic Anaphase/Mitotic Metaphase and Anaphase/Amplification of signal from unattached kinetochores via a MAD2 inh…
MASP2	1.59e-08	-0.469253	Innate Immune System
MDH1	5.55e-10	0.44822	Glycolysis and Gluconeogenesis/superpathway of conversion of glucose to acetyl CoA and entry into the TCA cycle/gluconeogenesis/Pyruvate metabolism - Homo sapiens (human)/Gluconeogenesis/Pathways in clear cell renal cell carcinoma/Warburg Effect/Glucose metabolism/Metabolism of carbohydrates/TCA cycle
MDH2	2.6e-11	0.435355	Metabolic reprogramming in colon cancer/Glycolysis and Gluconeogenesis/superpathway of conversion of glucose to acetyl CoA and entry into the TCA cycle/gluconeogenesis/Pyruvate metabolism - Homo sapiens (human)/Gluconeogenesis/Gluconeogenesis/Glycogenosis, Type IA. Von gierke disease/Glycogenosis, Type IC/Glycogen Storage Disease Type 1A (GSD1A) or Von Gierke Disease/Triosephosphate isomerase/Fru…
MINPP1	2.53e-12	0.407472	Glycolysis / Gluconeogenesis - Homo sapiens (human)
MMP1	0.88404	0.441104	Metabolism of proteins/Collagen formation/Assembly of collagen fibrils and other multimeric structures/Basigin interactions/Validated transcriptional targets of AP1 family members Fra1 and Fra2/IL-17 signaling pathway - Homo sapiens (human)
MMP14	2.13e-11	0.444932	VEGFA-VEGFR2 Signaling Pathway
MRPL1	3.36e-11	0.441297	Translation/Mitochondrial translation initiation/Mitochondrial translation/Mitochondrial translation termination/Mitochondrial translation elongation/Metabolism of proteins/Ribosome - Homo sapiens (human)
MRPL13	6.16e-08	0.437651	Translation/Mitochondrial translation initiation/Mitochondrial translation/Mitochondrial translation termination/Mitochondrial translation elongation/Metabolism of proteins/Ribosome - Homo sapiens (human)
MRPL15	3.46e-10	0.492379	Translation/Mitochondrial translation initiation/Mitochondrial translation/Mitochondrial translation termination/Mitochondrial translation elongation/Metabolism of proteins/Ribosome - Homo sapiens (human)
MRPL17	1.61e-11	0.409693	Translation/Mitochondrial translation initiation/Mitochondrial translation/Mitochondrial translation termination/Mitochondrial translation elongation/Metabolism of proteins/Ribosome - Homo sapiens (human)
MRPL19	9.34e-09	0.400675	Translation/Mitochondrial translation initiation/Mitochondrial translation/Mitochondrial translation termination/Mitochondrial translation elongation/Metabolism of proteins/Ribosome - Homo sapiens (human)
MRPL21	7.26e-05	0.420188	Translation/Mitochondrial translation initiation/Mitochondrial translation/Mitochondrial translation termination/Mitochondrial translation elongation/Metabolism of proteins/Ribosome - Homo sapiens (human)
MRPL22	4.14e-08	0.400477	Translation/Mitochondrial translation initiation/Mitochondrial translation/Mitochondrial translation termination/Mitochondrial translation elongation/Metabolism of proteins/Ribosome - Homo sapiens (human)
MRPL3	1.72e-14	0.509341	Translation/Mitochondrial translation initiation/Mitochondrial translation/Mitochondrial translation termination/Mitochondrial translation elongation/Metabolism of proteins/Ribosome - Homo sapiens (human)
MRPL35	3.45e-11	0.431472	Translation/Mitochondrial translation initiation/Mitochondrial translation/Mitochondrial translation termination/Mitochondrial translation elongation/Metabolism of proteins/Ribosome - Homo sapiens (human)
MRPL37	4.5e-09	0.471383	Translation/Mitochondrial translation initiation/Mitochondrial translation/Mitochondrial translation termination/Mitochondrial translation elongation/Metabolism of proteins
MRPL44	5.58e-17	0.548482	Translation/Mitochondrial translation initiation/Mitochondrial translation/Mitochondrial translation termination/Mitochondrial translation elongation/Metabolism of proteins
MRPL47	3.65e-07	0.45882	Translation/Mitochondrial translation initiation/Mitochondrial translation/Mitochondrial translation termination/Mitochondrial translation elongation/Metabolism of proteins
MRPL51	7.95e-13	0.520098	Translation/Mitochondrial translation initiation/Mitochondrial translation/Mitochondrial translation termination/Mitochondrial translation elongation/Metabolism of proteins
MRPL9	1.07e-09	0.496512	Translation/Mitochondrial translation initiation/Mitochondrial translation/Mitochondrial translation termination/Mitochondrial translation elongation/Metabolism of proteins/Ribosome - Homo sapiens (human)
MRPS10	5.16e-06	0.440639	Translation/Mitochondrial translation initiation/Mitochondrial translation/Mitochondrial translation termination/Mitochondrial translation elongation/Metabolism of proteins/Ribosome - Homo sapiens (human)
MRPS11	4.16e-10	0.506115	Translation/Mitochondrial translation initiation/Mitochondrial translation/Mitochondrial translation termination/Mitochondrial translation elongation/Metabolism of proteins/Ribosome - Homo sapiens (human)
MRPS12	9.84e-08	0.467936	Translation/Mitochondrial translation initiation/Mitochondrial translation/Mitochondrial translation termination/Mitochondrial translation elongation/Metabolism of proteins/Ribosome - Homo sapiens (human)
MRPS16	4.11e-10	0.497152	Translation/Mitochondrial translation initiation/Mitochondrial translation/Mitochondrial translation termination/Mitochondrial translation elongation/Metabolism of proteins/Ribosome - Homo sapiens (human)
MRPS35	7.43e-10	0.534239	Translation/Mitochondrial translation initiation/Mitochondrial translation/Mitochondrial translation termination/Mitochondrial translation elongation/Metabolism of proteins
MTHFD1L	1.25e-09	0.404948	Folate metabolism/One carbon pool by folate - Homo sapiens (human)/One-carbon metabolism/Methotrexate Action Pathway/Folate malabsorption, hereditary/Methylenetetrahydrofolate Reductase Deficiency (MTHFRD)/Folate Metabolism
MTHFD2	3.77e-10	0.466021	Folate metabolism/One carbon pool by folate - Homo sapiens (human)/One-carbon metabolism/Methotrexate Action Pathway/Folate malabsorption, hereditary/Methylenetetrahydrofolate Reductase Deficiency (MTHFRD)/Folate Metabolism/tetrahydrofolate salvage from 5,10-methenyltetrahydrofolate
MTHFS	2.29e-07	0.427004	Folate metabolism/One carbon pool by folate - Homo sapiens (human)/One-carbon metabolism/Methotrexate Action Pathway/Folate malabsorption, hereditary/Methylenetetrahydrofolate Reductase Deficiency (MTHFRD)/Folate Metabolism
MTIF2	1.83e-09	0.407053	Translation/Mitochondrial translation initiation/Mitochondrial translation/Metabolism of proteins/TNFalpha
MYO1E	2.65e-11	0.458784	Pathogenic Escherichia coli infection - Homo sapiens (human)
MZT1	4.35e-06	0.491515	Cell Cycle/Mitotic Prometaphase/G2/M Transition/Mitotic G2-G2/M phases/Cell Cycle, Mitotic/M Phase/Recruitment of NuMA to mitotic centrosomes/Recruitment of mitotic centrosome proteins and complexes/Centrosome maturation
NCAPG	1.35e-09	0.437787	Cell Cycle/Mitotic Prometaphase/Cell Cycle, Mitotic/M Phase
NCL	1.07e-09	0.404734	VEGFA-VEGFR2 Signaling Pathway/Validated targets of C-MYC transcriptional activation/Pathogenic Escherichia coli infection/Pathogenic Escherichia coli infection - Homo sapiens (human)
NDUFA12	1.33e-10	0.408651	Amyotrophic lateral sclerosis - Homo sapiens (human)/Prion disease - Homo sapiens (human)/Alzheimer disease - Homo sapiens (human)/Huntington disease - Homo sapiens (human)/Parkinson disease - Homo sapiens (human)/Pathways of neurodegeneration - multiple diseases - Homo sapiens (human)/The citric acid (TCA) cycle and respiratory electron transport/Respiratory electron transport
NDUFAB1	6.98e-10	0.411742	Amyotrophic lateral sclerosis - Homo sapiens (human)/Prion disease - Homo sapiens (human)/Alzheimer disease - Homo sapiens (human)/Huntington disease - Homo sapiens (human)/Parkinson disease - Homo sapiens (human)/Pathways of neurodegeneration - multiple diseases - Homo sapiens (human)/The citric acid (TCA) cycle and respiratory electron transport/Respiratory electron transport
NDUFB3	1.42e-07	0.486924	Amyotrophic lateral sclerosis - Homo sapiens (human)/Prion disease - Homo sapiens (human)/Alzheimer disease - Homo sapiens (human)/Huntington disease - Homo sapiens (human)/Parkinson disease - Homo sapiens (human)/Pathways of neurodegeneration - multiple diseases - Homo sapiens (human)/The citric acid (TCA) cycle and respiratory electron transport/Respiratory electron transport
NDUFB4	1.11e-08	0.431563	Amyotrophic lateral sclerosis - Homo sapiens (human)/Prion disease - Homo sapiens (human)/Alzheimer disease - Homo sapiens (human)/Huntington disease - Homo sapiens (human)/Parkinson disease - Homo sapiens (human)/Pathways of neurodegeneration - multiple diseases - Homo sapiens (human)/The citric acid (TCA) cycle and respiratory electron transport/Respiratory electron transport
NEK2	1.57e-07	0.416209	Cell Cycle/Mitotic Prometaphase/G2/M Transition/Mitotic G2-G2/M phases/Cell Cycle, Mitotic/AURKA Activation by TPX2/M Phase/Regulation of PLK1 Activity at G2/M Transition/Activation of APC/C and APC/C:Cdc20 mediated degradation of mitotic proteins/APC/C-mediated degradation of cell cycle proteins/Regulation of mitotic cell cycle/APC/C:Cdc20 mediated degradation of mitotic proteins/Loss of Nlp fro…
NME1	1.63e-11	0.424367	Validated targets of C-MYC transcriptional activation/Folate metabolism/Metabolism of nucleotides/Interconversion of nucleotide di- and triphosphates/superpathway of pyrimidine deoxyribonucleotides <i>de novo</i> biosynthesis/Pyrimidine metabolism - Homo sapiens (human)/pyrimidine deoxyribonucleotides <i>de novo</i> biosynthesis/Pyrimidine nucleotides nucleosides metabolism
NOB1	2.27e-10	0.425707	Ribosome biogenesis in eukaryotes - Homo sapiens (human)
NOP10	1.31e-22	0.688884	Cell Cycle/Metabolism of RNA/Ribosome biogenesis in eukaryotes - Homo sapiens (human)
NOP2	2.5e-09	0.44273	Metabolism of RNA/TFAP2A acts as a transcriptional repressor during retinoic acid induced cell differentiation
NOTCH3	1.19e-08	0.436013	Notch/Noncanonical activation of NOTCH3
NPM1	1.44e-10	0.425747	Cell Cycle/Validated targets of C-MYC transcriptional activation/Metabolism of proteins/Deposition of new CENPA-containing nucleosomes at the centromere/Nucleosome assembly/TFAP2A acts as a transcriptional repressor during retinoic acid induced cell differentiation/Host Interactions of HIV factors/Transcriptional Regulation by TP53
NR3C2	1.61e-09	-0.428522	Metabolism of proteins/HSP90 chaperone cycle for steroid hormone receptors (SHR)
NRBF2	2.34e-20	0.555364	Amyotrophic lateral sclerosis - Homo sapiens (human)/Alzheimer disease - Homo sapiens (human)/Huntington disease - Homo sapiens (human)/Pathways of neurodegeneration - multiple diseases - Homo sapiens (human)/Spinocerebellar ataxia - Homo sapiens (human)
NUDT15	1.06e-09	0.430062	Metabolism of nucleotides
NUDT2	1.73e-09	0.447964	Folate metabolism/Purine Nucleoside Phosphorylase Deficiency/Xanthine Dehydrogenase Deficiency (Xanthinuria)/Adenylosuccinate Lyase Deficiency/AICA-Ribosiduria/Adenine phosphoribosyltransferase deficiency (APRT)/Mitochondrial DNA depletion syndrome/Myoadenylate deaminase deficiency/Purine Metabolism/Molybdenum Cofactor Deficiency/Adenosine Deaminase Deficiency/Gout or Kelley-Seegmiller Syndrome/L…
NUP210L	0.00134044	-0.448277	Amyotrophic lateral sclerosis - Homo sapiens (human)/Glycolysis and Gluconeogenesis/RNA transport - Homo sapiens (human)
NUP37	1.06e-12	0.471226	Amyotrophic lateral sclerosis - Homo sapiens (human)/Cell Cycle/Mitotic Prometaphase/Cell Cycle, Mitotic/Metabolism of proteins/M Phase/RHO GTPase Effectors/Cell Cycle Checkpoints/Resolution of Sister Chromatid Cohesion/RHO GTPases Activate Formins/Mitotic Anaphase/Mitotic Metaphase and Anaphase/Amplification of signal from unattached kinetochores via a MAD2 inhibitory signal/Amplification of sig…
OIP5	1.01e-08	0.409167	Cell Cycle/Deposition of new CENPA-containing nucleosomes at the centromere/Nucleosome assembly
ORC1	6.38e-07	0.4067	Cell Cycle/Cell Cycle, Mitotic/Cell Cycle Checkpoints/Cell cycle - Homo sapiens (human)/Cell cycle/E2F-enabled inhibition of pre-replication complex formation/G1/S Transition/G2/M Checkpoints
ORC5	1.09e-08	0.412542	Cell Cycle/Cell Cycle, Mitotic/Cell Cycle Checkpoints/Cell cycle - Homo sapiens (human)/Cell cycle/E2F-enabled inhibition of pre-replication complex formation/G1/S Transition/G2/M Checkpoints
PA2G4	1.49e-14	0.499352	Neutrophil degranulation/Innate Immune System
PAFAH1B2	6.25e-12	0.441016	Neutrophil degranulation/Membrane Trafficking/Vesicle-mediated transport/Innate Immune System/Golgi-to-ER retrograde transport
PAICS	1.46e-12	0.476887	Metabolic reprogramming in colon cancer/Metabolism of nucleotides/Purine Nucleoside Phosphorylase Deficiency/Xanthine Dehydrogenase Deficiency (Xanthinuria)/Adenylosuccinate Lyase Deficiency/AICA-Ribosiduria/Adenine phosphoribosyltransferase deficiency (APRT)/Mitochondrial DNA depletion syndrome/Myoadenylate deaminase deficiency/Purine Metabolism/Molybdenum Cofactor Deficiency/Adenosine Deaminase…
PBK	2.05e-08	0.480289	VEGFA-VEGFR2 Signaling Pathway
PDCD10	1.09e-07	0.426797	Validated targets of C-MYC transcriptional activation
PDHB	9.92e-10	0.419671	Metabolic reprogramming in colon cancer/Glycolysis / Gluconeogenesis - Homo sapiens (human)/superpathway of conversion of glucose to acetyl CoA and entry into the TCA cycle/Pyruvate metabolism - Homo sapiens (human)/Warburg Effect/Glycolysis and Gluconeogenesis/The citric acid (TCA) cycle and respiratory electron transport/Central carbon metabolism in cancer - Homo sapiens (human)/Glutaminolysis …
PDIA3	1.68e-07	0.461716	Metabolism of proteins
PFDN2	1.42e-06	0.433967	Cooperation of Prefoldin and TriC/CCT in actin and tubulin folding/Prefoldin mediated transfer of substrate to CCT/TriC/Metabolism of proteins/Protein folding/Chaperonin-mediated protein folding/TNFalpha
PFDN4	4.3e-09	0.454663	Cooperation of Prefoldin and TriC/CCT in actin and tubulin folding/Prefoldin mediated transfer of substrate to CCT/TriC/Metabolism of proteins/Protein folding/Chaperonin-mediated protein folding
PFKP	2.76e-09	0.470676	Glycolysis / Gluconeogenesis - Homo sapiens (human)/Glycolysis and Gluconeogenesis/superpathway of conversion of glucose to acetyl CoA and entry into the TCA cycle/Cori Cycle/glycolysis/Pathways in clear cell renal cell carcinoma/Glycolysis Gluconeogenesis/Glycolysis and Gluconeogenesis/Glucose metabolism/Central carbon metabolism in cancer - Homo sapiens (human)/Glycolysis/Pentose phosphate path…
PFN1	2e-14	0.496607	Amyotrophic lateral sclerosis - Homo sapiens (human)/VEGFA-VEGFR2 Signaling Pathway/Salmonella infection - Homo sapiens (human)/RHO GTPase Effectors/RHO GTPases Activate Formins/Signaling by Rho GTPases, Miro GTPases and RHOBTB3/Signaling by Rho GTPases
PGAM1	6.11e-19	0.568546	Metabolic reprogramming in colon cancer/Glycolysis / Gluconeogenesis - Homo sapiens (human)/Neutrophil degranulation/Glycolysis and Gluconeogenesis/superpathway of conversion of glucose to acetyl CoA and entry into the TCA cycle/Cori Cycle/glycolysis/gluconeogenesis/Gluconeogenesis/Glycolysis Gluconeogenesis/Glycolysis and Gluconeogenesis/Gluconeogenesis/Glycogenosis, Type IA. Von gierke disease/…
PGAM5	2.68e-11	0.471445	Selective autophagy/Macroautophagy/Autophagy
PGK1	9.02e-12	0.478398	VEGFA-VEGFR2 Signaling Pathway/Computational Model of Aerobic Glycolysis/Metabolic reprogramming in colon cancer/Glycolysis / Gluconeogenesis - Homo sapiens (human)/Glycolysis and Gluconeogenesis/superpathway of conversion of glucose to acetyl CoA and entry into the TCA cycle/Cori Cycle/glycolysis/gluconeogenesis/Gluconeogenesis/Pathways in clear cell renal cell carcinoma/Glycolysis in senescence…
PGM2	4.35e-12	0.464453	Glycolysis / Gluconeogenesis - Homo sapiens (human)/Neutrophil degranulation/purine ribonucleosides degradation to ribose-1-phosphate/Pathways in clear cell renal cell carcinoma/Innate Immune System/Starch and sucrose metabolism - Homo sapiens (human)/2,-deoxy-&alpha;-D-ribose 1-phosphate degradation/Pentose phosphate pathway - Homo sapiens (human)/glycogen biosynthesis/Metabolism of carbohydrate…
PI3	0.190803	0.467393	Innate Immune System
PIGR	6.59e-07	-0.473484	Neutrophil degranulation/Innate Immune System
PKM	2.37e-22	0.62869	Computational Model of Aerobic Glycolysis/Metabolic reprogramming in colon cancer/Glycolysis / Gluconeogenesis - Homo sapiens (human)/Neutrophil degranulation/Glycolysis and Gluconeogenesis/superpathway of conversion of glucose to acetyl CoA and entry into the TCA cycle/Folate metabolism/glycolysis/Pyruvate metabolism - Homo sapiens (human)/Pathways in clear cell renal cell carcinoma/Glycolysis i…
PLAU	6.02e-10	0.432608	VEGFA-VEGFR2 Signaling Pathway/Neutrophil degranulation/Innate Immune System/Beta1 integrin cell surface interactions/Validated transcriptional targets of AP1 family members Fra1 and Fra2
PLAUR	1.46e-16	0.542194	VEGFA-VEGFR2 Signaling Pathway/Neutrophil degranulation/Metabolism of proteins/Innate Immune System/Beta1 integrin cell surface interactions/Validated transcriptional targets of AP1 family members Fra1 and Fra2
PLIN3	5.01e-18	0.565917	Signaling by Rho GTPases, Miro GTPases and RHOBTB3/Selective autophagy/Membrane Trafficking/Vesicle-mediated transport/Macroautophagy/Autophagy
PLK1	9.44e-10	0.431184	Cell Cycle/Mitotic Prometaphase/G2/M Transition/Mitotic G2-G2/M phases/Cell Cycle, Mitotic/AURKA Activation by TPX2/M Phase/RHO GTPase Effectors/Cell Cycle Checkpoints/Regulation of PLK1 Activity at G2/M Transition/Resolution of Sister Chromatid Cohesion/RHO GTPases Activate Formins/Mitotic Anaphase/Mitotic Metaphase and Anaphase/Activation of APC/C and APC/C:Cdc20 mediated degradation of mitotic…
PLOD2	1.34e-08	0.432885	Pathways in clear cell renal cell carcinoma/Collagen formation
PLOD3	2.08e-09	0.431507	VEGFA-VEGFR2 Signaling Pathway/Collagen formation
PNP	9.66e-13	0.456672	VEGFA-VEGFR2 Signaling Pathway/Neutrophil degranulation/Metabolism of nucleotides/purine ribonucleosides degradation to ribose-1-phosphate/Purine Nucleoside Phosphorylase Deficiency/Xanthine Dehydrogenase Deficiency (Xanthinuria)/Adenylosuccinate Lyase Deficiency/AICA-Ribosiduria/Adenine phosphoribosyltransferase deficiency (APRT)/Mitochondrial DNA depletion syndrome/Myoadenylate deaminase defici…
POMP	4.18e-09	0.564385	Proteasome - Homo sapiens (human)
POP7	6.15e-11	0.444884	Metabolism of RNA/Ribosome biogenesis in eukaryotes - Homo sapiens (human)/tRNA processing in the nucleus/RNA transport - Homo sapiens (human)
PPIA	7.53e-13	0.405614	Neutrophil degranulation/Innate Immune System/Basigin interactions/Integration of provirus/Host Interactions of HIV factors
PPIB	2.98e-11	0.550296	Collagen formation
PPID	9.2e-11	0.434835	Alzheimer disease - Homo sapiens (human)/Pathways of neurodegeneration - multiple diseases - Homo sapiens (human)
PPIF	1.55e-10	0.494874	Prion disease - Homo sapiens (human)/Alzheimer disease - Homo sapiens (human)/Huntington disease - Homo sapiens (human)/Parkinson disease - Homo sapiens (human)/Pathways of neurodegeneration - multiple diseases - Homo sapiens (human)/Spinocerebellar ataxia - Homo sapiens (human)
PPIL1	8.96e-09	0.465544	Metabolism of RNA/mRNA Splicing - Major Pathway/mRNA Splicing/Processing of Capped Intron-Containing Pre-mRNA/Spliceosome - Homo sapiens (human)
PPM1G	5.81e-11	0.495762	VEGFA-VEGFR2 Signaling Pathway
PPP3R1	5.96e-14	0.488217	Amyotrophic lateral sclerosis - Homo sapiens (human)/Prion disease - Homo sapiens (human)/Alzheimer disease - Homo sapiens (human)/Pathways of neurodegeneration - multiple diseases - Homo sapiens (human)/Activation of BAD and translocation to mitochondria /Intrinsic Pathway for Apoptosis/CD4 T cell receptor signaling/Activation of BH3-only proteins/Innate Immune System/Apoptosis/Programmed Cell D…
PRC1	1.39e-11	0.472389	RHO GTPase Effectors/Signaling by Rho GTPases, Miro GTPases and RHOBTB3/Signaling by Rho GTPases/PLK1 signaling events/TNFalpha
PRDX3	1.4e-09	0.425549	Validated targets of C-MYC transcriptional activation/Detoxification of Reactive Oxygen Species
PRDX6	1.65e-12	0.453878	VEGFA-VEGFR2 Signaling Pathway/Neutrophil degranulation/Innate Immune System/Detoxification of Reactive Oxygen Species
PREB	1.44e-08	0.429713	Metabolism of proteins/Membrane Trafficking/Vesicle-mediated transport
PRELID1	5.02e-14	0.510056	Transcriptional Regulation by TP53
PRKAR1B	3.21e-10	0.424506	Hedgehog/Sudden Infant Death Syndrome (SIDS) Susceptibility Pathways
PRPF4	2.47e-11	0.419464	Metabolism of RNA/mRNA Splicing - Major Pathway/mRNA Splicing/Processing of Capped Intron-Containing Pre-mRNA/Spliceosome - Homo sapiens (human)
PSMA4	6.49e-15	0.573817	Amyotrophic lateral sclerosis - Homo sapiens (human)/Prion disease - Homo sapiens (human)/Proteasome - Homo sapiens (human)/Alzheimer disease - Homo sapiens (human)/Huntington disease - Homo sapiens (human)/Parkinson disease - Homo sapiens (human)/IL-1 JNK/TLR JNK/Metabolism of proteins/Pathways of neurodegeneration - multiple diseases - Homo sapiens (human)/IL-1 p38/TNF/TLR p38/UCH proteinases/I…
PSMA5	5.86e-11	0.450576	Amyotrophic lateral sclerosis - Homo sapiens (human)/Prion disease - Homo sapiens (human)/Proteasome - Homo sapiens (human)/Alzheimer disease - Homo sapiens (human)/Huntington disease - Homo sapiens (human)/Parkinson disease - Homo sapiens (human)/Neutrophil degranulation/IL-1 JNK/TLR JNK/Metabolism of proteins/Pathways of neurodegeneration - multiple diseases - Homo sapiens (human)/IL-1 p38/TNF/…
PSMA7	0.00019985	0.40592	Amyotrophic lateral sclerosis - Homo sapiens (human)/Prion disease - Homo sapiens (human)/Proteasome - Homo sapiens (human)/Alzheimer disease - Homo sapiens (human)/Huntington disease - Homo sapiens (human)/Parkinson disease - Homo sapiens (human)/IL-1 JNK/TLR JNK/Metabolism of proteins/Pathways of neurodegeneration - multiple diseases - Homo sapiens (human)/IL-1 p38/TNF/TLR p38/UCH proteinases/I…
PSMB5	4.98e-09	0.46444	Amyotrophic lateral sclerosis - Homo sapiens (human)/Prion disease - Homo sapiens (human)/Proteasome - Homo sapiens (human)/Alzheimer disease - Homo sapiens (human)/Huntington disease - Homo sapiens (human)/Parkinson disease - Homo sapiens (human)/IL-1 JNK/TLR JNK/Metabolism of proteins/Pathways of neurodegeneration - multiple diseases - Homo sapiens (human)/IL-1 p38/TNF/TLR p38/UCH proteinases/I…
PSMB6	6.13e-07	0.47063	Amyotrophic lateral sclerosis - Homo sapiens (human)/Prion disease - Homo sapiens (human)/Proteasome - Homo sapiens (human)/Alzheimer disease - Homo sapiens (human)/Huntington disease - Homo sapiens (human)/Parkinson disease - Homo sapiens (human)/IL-1 JNK/TLR JNK/Metabolism of proteins/Pathways of neurodegeneration - multiple diseases - Homo sapiens (human)/IL-1 p38/TNF/TLR p38/UCH proteinases/I…
PSMB7	4.04e-12	0.471041	Amyotrophic lateral sclerosis - Homo sapiens (human)/Prion disease - Homo sapiens (human)/Proteasome - Homo sapiens (human)/Alzheimer disease - Homo sapiens (human)/Huntington disease - Homo sapiens (human)/Parkinson disease - Homo sapiens (human)/Neutrophil degranulation/IL-1 JNK/TLR JNK/Metabolism of proteins/Pathways of neurodegeneration - multiple diseases - Homo sapiens (human)/IL-1 p38/TNF/…
PSMC2	8.18e-09	0.431856	Amyotrophic lateral sclerosis - Homo sapiens (human)/Prion disease - Homo sapiens (human)/Proteasome - Homo sapiens (human)/Alzheimer disease - Homo sapiens (human)/Huntington disease - Homo sapiens (human)/Parkinson disease - Homo sapiens (human)/Neutrophil degranulation/IL-1 JNK/TLR JNK/Metabolism of proteins/Pathways of neurodegeneration - multiple diseases - Homo sapiens (human)/IL-1 p38/TNF/…
PSMD1	7.52e-11	0.462805	Amyotrophic lateral sclerosis - Homo sapiens (human)/Prion disease - Homo sapiens (human)/Proteasome - Homo sapiens (human)/Alzheimer disease - Homo sapiens (human)/Huntington disease - Homo sapiens (human)/Parkinson disease - Homo sapiens (human)/Neutrophil degranulation/IL-1 JNK/TLR JNK/Metabolism of proteins/Pathways of neurodegeneration - multiple diseases - Homo sapiens (human)/IL-1 p38/TNF/…
PSMD14	4.3e-11	0.525953	Amyotrophic lateral sclerosis - Homo sapiens (human)/Prion disease - Homo sapiens (human)/Proteasome - Homo sapiens (human)/Alzheimer disease - Homo sapiens (human)/Huntington disease - Homo sapiens (human)/Parkinson disease - Homo sapiens (human)/Neutrophil degranulation/Metabolism of proteins/Pathways of neurodegeneration - multiple diseases - Homo sapiens (human)/UCH proteinases/proteasome com…
PSMD2	1.38e-08	0.431601	Amyotrophic lateral sclerosis - Homo sapiens (human)/Prion disease - Homo sapiens (human)/Proteasome - Homo sapiens (human)/Alzheimer disease - Homo sapiens (human)/Huntington disease - Homo sapiens (human)/Parkinson disease - Homo sapiens (human)/Neutrophil degranulation/IL-1 JNK/TLR JNK/Metabolism of proteins/Pathways of neurodegeneration - multiple diseases - Homo sapiens (human)/IL-1 p38/TNF/…
PSMD4	9.29e-08	0.402643	Amyotrophic lateral sclerosis - Homo sapiens (human)/VEGFA-VEGFR2 Signaling Pathway/Prion disease - Homo sapiens (human)/Proteasome - Homo sapiens (human)/Alzheimer disease - Homo sapiens (human)/Huntington disease - Homo sapiens (human)/Parkinson disease - Homo sapiens (human)/IL-1 JNK/TLR JNK/Metabolism of proteins/Pathways of neurodegeneration - multiple diseases - Homo sapiens (human)/IL-1 p3…
PSMD7	1.53e-09	0.423527	Amyotrophic lateral sclerosis - Homo sapiens (human)/Prion disease - Homo sapiens (human)/Proteasome - Homo sapiens (human)/Alzheimer disease - Homo sapiens (human)/Huntington disease - Homo sapiens (human)/Parkinson disease - Homo sapiens (human)/Neutrophil degranulation/IL-1 JNK/TLR JNK/Metabolism of proteins/Pathways of neurodegeneration - multiple diseases - Homo sapiens (human)/IL-1 p38/TNF/…
PSME3	3.79e-08	0.450488	Proteasome - Homo sapiens (human)/Metabolism of proteins/UCH proteinases/Proteasome Degradation/Ub-specific processing proteases/Neddylation/Deubiquitination
PTGES3	4.4e-12	0.430107	HSP90 chaperone cycle for steroid hormone receptors (SHR)
PYGL	1.11e-09	0.411626	Neutrophil degranulation/Innate Immune System/Glycogen synthetase deficiency/Glycogenosis, Type III. Cori disease, Debrancher glycogenosis/Mucopolysaccharidosis VI. Sly syndrome/Sucrase-isomaltase deficiency/Glycogenosis, Type IV. Amylopectinosis, Anderson disease/Glycogenosis, Type VI. Hers disease/Starch and Sucrose Metabolism/Starch and sucrose metabolism - Homo sapiens (human)/Metabolism of c…
RAB10	5.55e-12	0.49947	Neutrophil degranulation/Metabolism of proteins/Membrane Trafficking/Vesicle-mediated transport/Innate Immune System/Translocation of SLC2A4 (GLUT4) to the plasma membrane
RAB1A	8.67e-10	0.407521	Amyotrophic lateral sclerosis - Homo sapiens (human)/Cell Cycle/Cell Cycle, Mitotic/Metabolism of proteins/Pathways of neurodegeneration - multiple diseases - Homo sapiens (human)/M Phase/Pathogenic Escherichia coli infection - Homo sapiens (human)/Membrane Trafficking/PLK1 signaling events/Vesicle-mediated transport/Golgi Cisternae Pericentriolar Stack Reorganization/Golgi-to-ER retrograde trans…
RAB35	2.93e-09	0.413989	Metabolism of proteins/Membrane Trafficking/Vesicle-mediated transport
RABEPK	1.08e-14	0.47343	Membrane Trafficking/Vesicle-mediated transport
RAD23B	9.87e-15	0.481208	Metabolism of proteins/Deubiquitination/DNA Damage Recognition in GG-NER
RAD51	5.54e-13	0.505794	ATR signaling pathway/p73 transcription factor network
RALB	3.82e-13	0.48006	FoxO family signaling
RAN	1.72e-15	0.568208	Cell Cycle/Cell Cycle, Mitotic/M Phase/Mitotic Anaphase/Mitotic Metaphase and Anaphase/FoxO family signaling/Metabolism of RNA/role of ran in mitotic spindle regulation/Ribosome biogenesis in eukaryotes - Homo sapiens (human)/tRNA processing in the nucleus/RNA transport - Homo sapiens (human)/Host Interactions of HIV factors/Nuclear Envelope (NE) Reassembly
RASGRF1	0.000237181	-0.425536	sonic hedgehog receptor ptc1 regulates cell cycle
RHOD	1.32e-11	0.409502	RHO GTPase Effectors/RHO GTPases Activate Formins/Signaling by Rho GTPases, Miro GTPases and RHOBTB3/Signaling by Rho GTPases
RHOF	5.7e-09	0.41105	Neutrophil degranulation/Signaling by Rho GTPases, Miro GTPases and RHOBTB3/Signaling by Rho GTPases/Innate Immune System
RHOV	2.29e-07	0.480435	Signaling by Rho GTPases, Miro GTPases and RHOBTB3/Signaling by Rho GTPases
RIOK1	1.29e-06	0.439384	Ribosome biogenesis in eukaryotes - Homo sapiens (human)
RNF7	1.75e-11	0.458289	Metabolism of proteins/Neddylation
RPE	7.45e-08	0.408605	Pentose phosphate pathway - Homo sapiens (human)/Pentose Phosphate Pathway/Glucose-6-phosphate dehydrogenase deficiency/Ribose-5-phosphate isomerase deficiency/Transaldolase deficiency/Metabolism of carbohydrates
RPL22L1	3e-07	0.433763	Translation/Metabolism of proteins/Ribosome - Homo sapiens (human)/Metabolism of RNA/SRP-dependent cotranslational protein targeting to membrane/L13a-mediated translational silencing of Ceruloplasmin expression
RPL26L1	2.04e-11	0.479898	Translation/Metabolism of proteins/Ribosome - Homo sapiens (human)/Metabolism of RNA/SRP-dependent cotranslational protein targeting to membrane/L13a-mediated translational silencing of Ceruloplasmin expression
RPL4	1.16e-12	0.515817	Translation/Metabolism of proteins/Ribosome - Homo sapiens (human)/Metabolism of RNA/TNFalpha/SRP-dependent cotranslational protein targeting to membrane/L13a-mediated translational silencing of Ceruloplasmin expression
RPL6	2.12e-10	0.434726	Translation/Metabolism of proteins/Ribosome - Homo sapiens (human)/Metabolism of RNA/TNFalpha/SRP-dependent cotranslational protein targeting to membrane/L13a-mediated translational silencing of Ceruloplasmin expression
RPLP0	6.09e-08	0.415674	Translation/Metabolism of proteins/Ribosome - Homo sapiens (human)/Metabolism of RNA/SRP-dependent cotranslational protein targeting to membrane/L13a-mediated translational silencing of Ceruloplasmin expression
RPP25	5.8e-08	0.423673	Metabolism of RNA/Ribosome biogenesis in eukaryotes - Homo sapiens (human)/tRNA processing in the nucleus/RNA transport - Homo sapiens (human)
RPP30	8.02e-12	0.451958	Metabolism of RNA/Ribosome biogenesis in eukaryotes - Homo sapiens (human)/tRNA processing in the nucleus/RNA transport - Homo sapiens (human)
RPP40	4.95e-11	0.452305	Metabolism of RNA/Ribosome biogenesis in eukaryotes - Homo sapiens (human)/tRNA processing in the nucleus/RNA transport - Homo sapiens (human)
RPS17	1.04e-09	0.464302	Translation/Metabolism of proteins/Ribosome - Homo sapiens (human)/Metabolism of RNA/SRP-dependent cotranslational protein targeting to membrane/L13a-mediated translational silencing of Ceruloplasmin expression
RPS27A	1.84e-08	0.440191	Translation/Cell Cycle/G2/M Transition/Mitotic G2-G2/M phases/Parkinson disease - Homo sapiens (human)/Cell Cycle, Mitotic/Metabolism of proteins/Pathways of neurodegeneration - multiple diseases - Homo sapiens (human)/M Phase/Cell Cycle Checkpoints/Regulation of PLK1 Activity at G2/M Transition/Mitotic Anaphase/Mitotic Metaphase and Anaphase/Activation of APC/C and APC/C:Cdc20 mediated degradati…
RRM2	2e-13	0.502768	Cell Cycle/Cell Cycle, Mitotic/Metabolism of nucleotides/Interconversion of nucleotide di- and triphosphates/Purine Nucleoside Phosphorylase Deficiency/Xanthine Dehydrogenase Deficiency (Xanthinuria)/Adenylosuccinate Lyase Deficiency/AICA-Ribosiduria/Adenine phosphoribosyltransferase deficiency (APRT)/Mitochondrial DNA depletion syndrome/Myoadenylate deaminase deficiency/Purine Metabolism/Molybde…
RRP36	0.000178116	0.419635	Metabolism of RNA
RSL24D1	5.27e-05	0.501656	Ribosome - Homo sapiens (human)
RTN4	5.47e-12	0.401139	Alzheimer disease - Homo sapiens (human)
RUVBL1	4.94e-10	0.431626	Cell Cycle/Validated targets of C-MYC transcriptional activation/Metabolism of proteins/UCH proteinases/Ub-specific processing proteases/Deubiquitination/Deposition of new CENPA-containing nucleosomes at the centromere/Nucleosome assembly/Gastric Cancer Network 1
RXRG	9.9e-05	-0.401558	a6b1 and a6b4 Integrin signaling
S100A10	1.02e-14	0.470416	Salmonella infection - Homo sapiens (human)
S100A11	5.41e-11	0.415858	Neutrophil degranulation/Innate Immune System
S100A7	0.104536	0.408545	Neutrophil degranulation/Innate Immune System/Metal sequestration by antimicrobial proteins/IL-17 signaling pathway - Homo sapiens (human)
S100A8	0.12067	0.400393	Neutrophil degranulation/RHO GTPase Effectors/Signaling by Rho GTPases, Miro GTPases and RHOBTB3/Signaling by Rho GTPases/Innate Immune System/Metal sequestration by antimicrobial proteins/IL-17 signaling pathway - Homo sapiens (human)
S100A9	0.00604773	0.430022	Neutrophil degranulation/RHO GTPase Effectors/Signaling by Rho GTPases, Miro GTPases and RHOBTB3/Signaling by Rho GTPases/Innate Immune System/Metal sequestration by antimicrobial proteins/IL-17 signaling pathway - Homo sapiens (human)
SARM1	9.13e-13	-0.48362	Innate Immune System
SEC11A	3.05e-08	0.453066	Translation/Metabolism of proteins/Protein export - Homo sapiens (human)/SRP-dependent cotranslational protein targeting to membrane
SEC13	8.1e-10	0.401932	Amyotrophic lateral sclerosis - Homo sapiens (human)/Cell Cycle/Mitotic Prometaphase/Cell Cycle, Mitotic/Metabolism of proteins/M Phase/RHO GTPase Effectors/Cell Cycle Checkpoints/Resolution of Sister Chromatid Cohesion/RHO GTPases Activate Formins/Mitotic Anaphase/Mitotic Metaphase and Anaphase/Amplification of signal from unattached kinetochores via a MAD2 inhibitory signal/Amplification of sig…
SEC61B	2.45e-09	0.416816	Translation/Metabolism of proteins/Protein export - Homo sapiens (human)/SRP-dependent cotranslational protein targeting to membrane/Phagosome - Homo sapiens (human)
SEC61G	0.00680211	0.452368	Translation/Metabolism of proteins/Protein export - Homo sapiens (human)/SRP-dependent cotranslational protein targeting to membrane/Phagosome - Homo sapiens (human)
SET	8.18e-11	0.403466	Cell Cycle/VEGFA-VEGFR2 Signaling Pathway/Cell Cycle, Mitotic/M Phase/Metabolism of RNA
SF3B6	7.87e-14	0.525941	Metabolism of RNA/mRNA Splicing - Major Pathway/mRNA Splicing/Processing of Capped Intron-Containing Pre-mRNA/Spliceosome - Homo sapiens (human)
SFI1	3.22e-11	-0.447772	Cell Cycle/Mitotic Prometaphase/G2/M Transition/Mitotic G2-G2/M phases/Cell Cycle, Mitotic/AURKA Activation by TPX2/M Phase/Regulation of PLK1 Activity at G2/M Transition/Loss of Nlp from mitotic centrosomes/Loss of proteins required for interphase microtubule organization from the centrosome/Recruitment of NuMA to mitotic centrosomes/Recruitment of mitotic centrosome proteins and complexes/Centr…
SFN	8.18e-12	0.431656	Cell Cycle/RHO GTPase Effectors/Cell Cycle Checkpoints/Fas/Signaling by Rho GTPases, Miro GTPases and RHOBTB3/Signaling by Rho GTPases/Chk1/Chk2(Cds1) mediated inactivation of Cyclin B:Cdk1 complex/a6b1 and a6b4 Integrin signaling/Activation of BAD and translocation to mitochondria /Cell cycle - Homo sapiens (human)/FoxO family signaling/Membrane Trafficking/Intrinsic Pathway for Apoptosis/TP53 R…
SH3GL1	2.39e-11	0.414665	Membrane Trafficking/Vesicle-mediated transport/Clathrin-mediated endocytosis/Cargo recognition for clathrin-mediated endocytosis
SHC1	4.82e-10	0.533495	VEGFA-VEGFR2 Signaling Pathway/a6b1 and a6b4 Integrin signaling/EGF/Innate Immune System/Bacterial invasion of epithelial cells - Homo sapiens (human)/PDGFR-beta signaling pathway/Trk receptor signaling mediated by PI3K and PLC-gamma
SKA1	1.68e-06	0.415629	Cell Cycle/Mitotic Prometaphase/Cell Cycle, Mitotic/M Phase/RHO GTPase Effectors/Cell Cycle Checkpoints/Resolution of Sister Chromatid Cohesion/RHO GTPases Activate Formins/Mitotic Anaphase/Mitotic Metaphase and Anaphase/Amplification of signal from unattached kinetochores via a MAD2 inhibitory signal/Amplification of signal from the kinetochores/Separation of Sister Chromatids/Signaling by Rho G…
SLC16A3	1.7e-14	0.49316	Metabolic reprogramming in colon cancer/Glycolysis and Gluconeogenesis/The citric acid (TCA) cycle and respiratory electron transport/Central carbon metabolism in cancer - Homo sapiens (human)/Basigin interactions/Pyruvate metabolism/Pyruvate metabolism and Citric Acid (TCA) cycle
SLC25A27	6.32e-11	-0.402823	The citric acid (TCA) cycle and respiratory electron transport
SLC2A1	2.24e-13	0.529665	Validated targets of C-MYC transcriptional activation/Computational Model of Aerobic Glycolysis/Metabolic reprogramming in colon cancer/Glycolysis and Gluconeogenesis/Cori Cycle/HIF1A and PPARG regulation of glycolysis/Pathways in clear cell renal cell carcinoma/Central carbon metabolism in cancer - Homo sapiens (human)/Metabolism of carbohydrates/Lactose synthesis
SMARCAL1	1.17e-12	0.488961	ATR signaling pathway
SMNDC1	1.51e-11	0.402706	Metabolism of RNA/mRNA Splicing - Major Pathway/mRNA Splicing/Processing of Capped Intron-Containing Pre-mRNA/Spliceosome - Homo sapiens (human)
SNAI1	3.41e-09	0.407294	Validated targets of C-MYC transcriptional activation/downregulated of mta-3 in er-negative breast tumors
SNRPA1	8.56e-11	0.436407	Metabolism of RNA/mRNA Splicing - Major Pathway/mRNA Splicing/Processing of Capped Intron-Containing Pre-mRNA/Spliceosome - Homo sapiens (human)
SNRPD1	5.59e-08	0.412243	Metabolism of RNA/mRNA Splicing - Major Pathway/mRNA Splicing/Processing of Capped Intron-Containing Pre-mRNA/Spliceosome - Homo sapiens (human)
SNRPE	5.63e-14	0.498116	Metabolism of RNA/mRNA Splicing - Major Pathway/mRNA Splicing/Processing of Capped Intron-Containing Pre-mRNA/Spliceosome - Homo sapiens (human)
SNRPG	6.87e-08	0.463554	Metabolism of RNA/mRNA Splicing - Major Pathway/mRNA Splicing/Processing of Capped Intron-Containing Pre-mRNA/Spliceosome - Homo sapiens (human)
SNUPN	3.06e-18	0.567076	Metabolism of RNA/RNA transport - Homo sapiens (human)
SORD	0.000220408	0.403149	Metabolism of carbohydrates
SPC25	5.2e-08	0.415134	Cell Cycle/Mitotic Prometaphase/Cell Cycle, Mitotic/M Phase/RHO GTPase Effectors/Cell Cycle Checkpoints/Resolution of Sister Chromatid Cohesion/RHO GTPases Activate Formins/Mitotic Anaphase/Mitotic Metaphase and Anaphase/Amplification of signal from unattached kinetochores via a MAD2 inhibitory signal/Amplification of signal from the kinetochores/Separation of Sister Chromatids/Signaling by Rho G…
SPHK1	4.12e-12	0.474455	Metabolism of proteins/Protein folding/Chaperonin-mediated protein folding/Association of TriC/CCT with target proteins during biosynthesis/PDGFR-beta signaling pathway
SRP14	5.81e-16	0.512559	Translation/Neutrophil degranulation/Metabolism of proteins/Protein export - Homo sapiens (human)/Innate Immune System/SRP-dependent cotranslational protein targeting to membrane
SRP72	5.83e-15	0.550157	Translation/Metabolism of proteins/Protein export - Homo sapiens (human)/SRP-dependent cotranslational protein targeting to membrane
SRPK1	5.96e-10	0.43191	VEGFA-VEGFR2 Signaling Pathway
SRPRB	6.1e-06	0.444236	Translation/Metabolism of proteins/Protein export - Homo sapiens (human)/SRP-dependent cotranslational protein targeting to membrane
STC2	1.23e-07	0.460306	Metabolism of proteins
STRAP	1.34e-12	0.544981	RNA transport - Homo sapiens (human)
STX18	1.74e-07	0.408526	Membrane Trafficking/Vesicle-mediated transport/Golgi-to-ER retrograde transport/Phagosome - Homo sapiens (human)
SURF4	7.99e-11	0.400032	Neutrophil degranulation/Membrane Trafficking/Vesicle-mediated transport/Innate Immune System/Golgi-to-ER retrograde transport
SYT2	4.76e-06	-0.445752	Membrane Trafficking/Vesicle-mediated transport/Clathrin-mediated endocytosis/Cargo recognition for clathrin-mediated endocytosis
TAF9	3.3e-10	0.400625	Validated targets of C-MYC transcriptional activation/Metabolism of nucleotides/Interconversion of nucleotide di- and triphosphates/Transcriptional Regulation by TP53
TAX1BP3	5.23e-11	0.418508	RHO GTPase Effectors/Signaling by Rho GTPases, Miro GTPases and RHOBTB3/Signaling by Rho GTPases
TBCA	1.37e-10	0.433726	VEGFA-VEGFR2 Signaling Pathway/Metabolism of proteins/Protein folding/Post-chaperonin tubulin folding pathway
TCP1	1.51e-09	0.438948	Cooperation of Prefoldin and TriC/CCT in actin and tubulin folding/Prefoldin mediated transfer of substrate to CCT/TriC/Formation of tubulin folding intermediates by CCT/TriC/Folding of actin by CCT/TriC/Metabolism of proteins/Protein folding/Chaperonin-mediated protein folding/Association of TriC/CCT with target proteins during biosynthesis/Cooperation of PDCL (PhLP1) and TRiC/CCT in G-protein b…
TCTN3	1.5e-09	0.445824	Anchoring of the basal body to the plasma membrane
TEAD4	5.71e-12	0.567002	VEGFA-VEGFR2 Signaling Pathway
THY1	3.47e-10	0.407716	Metabolism of proteins
TIMM17A	1.9e-19	0.570301	Mitochondrial protein import
TIMM23	1.33e-16	0.53078	Mitochondrial protein import
TIPIN	5.58e-11	0.459195	ATR signaling pathway
TMPRSS2	7e-13	-0.540832	Attachment and Entry
TMSB10	5.08e-11	0.472714	VEGFA-VEGFR2 Signaling Pathway
TNFAIP6	3.7e-11	0.486566	Neutrophil degranulation/Innate Immune System
TNFRSF1A	7.59e-15	0.537105	Amyotrophic lateral sclerosis - Homo sapiens (human)/Alzheimer disease - Homo sapiens (human)/Salmonella infection - Homo sapiens (human)/Pathways of neurodegeneration - multiple diseases - Homo sapiens (human)/TNF/Pathogenic Escherichia coli infection - Homo sapiens (human)/TNFalpha/Apoptosis Modulation by HSP70
TNIP2	4.82e-14	0.469676	Metabolism of proteins/Deubiquitination/TNFalpha/Innate Immune System
TOMM40	1.96e-08	0.450291	Amyotrophic lateral sclerosis - Homo sapiens (human)/Pathways of neurodegeneration - multiple diseases - Homo sapiens (human)/Selective autophagy/Mitochondrial protein import/Macroautophagy/Autophagy
TOMM5	3.59e-09	0.452315	Selective autophagy/Mitochondrial protein import/Macroautophagy/Autophagy
TOR1A	6.4e-10	0.40078	Membrane Trafficking/Vesicle-mediated transport/Clathrin-mediated endocytosis/Cargo recognition for clathrin-mediated endocytosis
TP53I3	2.61e-13	0.494809	p73 transcription factor network/Transcriptional Regulation by TP53
TP53INP1	4.02e-08	-0.422356	Transcriptional Regulation by TP53
TPI1	1.17e-15	0.55293	Computational Model of Aerobic Glycolysis/Glycolysis / Gluconeogenesis - Homo sapiens (human)/Glycolysis and Gluconeogenesis/superpathway of conversion of glucose to acetyl CoA and entry into the TCA cycle/Cori Cycle/glycolysis/gluconeogenesis/HIF1A and PPARG regulation of glycolysis/Gluconeogenesis/Pathways in clear cell renal cell carcinoma/Gluconeogenesis/Glycogenosis, Type IA. Von gierke dise…
TPM3	1.11e-12	0.505779	VEGFA-VEGFR2 Signaling Pathway/Signaling by Rho GTPases, Miro GTPases and RHOBTB3/Signaling by Rho GTPases/Cardiac muscle contraction - Homo sapiens (human)
TPM4	2.13e-17	0.5398	Signaling by Rho GTPases, Miro GTPases and RHOBTB3/Signaling by Rho GTPases/Cardiac muscle contraction - Homo sapiens (human)
TPPP	8.33e-09	-0.411804	Sudden Infant Death Syndrome (SIDS) Susceptibility Pathways
TPRKB	6.61e-10	0.464233	Metabolism of RNA
TPX2	7.49e-08	0.411866	Cell Cycle/G2/M Transition/Mitotic G2-G2/M phases/Cell Cycle, Mitotic/AURKA Activation by TPX2/PLK1 signaling events/role of ran in mitotic spindle regulation/Transcriptional Regulation by TP53/Gastric Cancer Network 1
TRAF7	5.95e-09	0.413413	TNFalpha
TREH	0.00263733	-0.410943	Starch and sucrose metabolism - Homo sapiens (human)
TRIAP1	3.05e-12	0.480845	Transcriptional Regulation by TP53
TRIP4	3.11e-11	0.46029	VEGFA-VEGFR2 Signaling Pathway
TRMT10C	3.61e-10	0.453909	Metabolism of RNA
TTLL12	3.87e-11	0.446065	Metabolism of proteins
TUBA1B	2.21e-09	0.406906	Amyotrophic lateral sclerosis - Homo sapiens (human)/Cell Cycle/Cooperation of Prefoldin and TriC/CCT in actin and tubulin folding/Formation of tubulin folding intermediates by CCT/TriC/Prion disease - Homo sapiens (human)/Alzheimer disease - Homo sapiens (human)/Huntington disease - Homo sapiens (human)/Pathogenic Escherichia coli infection/Parkinson disease - Homo sapiens (human)/Salmonella inf…
TUBA1C	3.04e-15	0.538594	Amyotrophic lateral sclerosis - Homo sapiens (human)/Cell Cycle/Cooperation of Prefoldin and TriC/CCT in actin and tubulin folding/VEGFA-VEGFR2 Signaling Pathway/Prefoldin mediated transfer of substrate to CCT/TriC/Formation of tubulin folding intermediates by CCT/TriC/Prion disease - Homo sapiens (human)/Alzheimer disease - Homo sapiens (human)/Huntington disease - Homo sapiens (human)/Pathogeni…
TUBA4A	1.03e-15	0.487171	Amyotrophic lateral sclerosis - Homo sapiens (human)/Cell Cycle/Cooperation of Prefoldin and TriC/CCT in actin and tubulin folding/Prefoldin mediated transfer of substrate to CCT/TriC/Mitotic Prometaphase/Formation of tubulin folding intermediates by CCT/TriC/Prion disease - Homo sapiens (human)/Alzheimer disease - Homo sapiens (human)/G2/M Transition/Huntington disease - Homo sapiens (human)/Mit…
TUBB	2.42e-07	0.424327	Amyotrophic lateral sclerosis - Homo sapiens (human)/Cell Cycle/Mitotic Prometaphase/Prion disease - Homo sapiens (human)/Alzheimer disease - Homo sapiens (human)/G2/M Transition/Huntington disease - Homo sapiens (human)/Mitotic G2-G2/M phases/Pathogenic Escherichia coli infection/Parkinson disease - Homo sapiens (human)/Salmonella infection - Homo sapiens (human)/Neutrophil degranulation/Cell Cy…
TUBB3	9.18e-11	0.504486	Amyotrophic lateral sclerosis - Homo sapiens (human)/Cell Cycle/Cooperation of Prefoldin and TriC/CCT in actin and tubulin folding/Prefoldin mediated transfer of substrate to CCT/TriC/Formation of tubulin folding intermediates by CCT/TriC/Prion disease - Homo sapiens (human)/Alzheimer disease - Homo sapiens (human)/Huntington disease - Homo sapiens (human)/Pathogenic Escherichia coli infection/Pa…
TWF1	1.92e-09	0.420118	Signaling by Rho GTPases, Miro GTPases and RHOBTB3/Signaling by Rho GTPases/RHOBTB2 GTPase cycle/RHOBTB GTPase Cycle
TXN	2.37e-09	0.498049	VEGFA-VEGFR2 Signaling Pathway/Parkinson disease - Homo sapiens (human)/Salmonella infection - Homo sapiens (human)/Metabolism of proteins/Metabolism of nucleotides/Interconversion of nucleotide di- and triphosphates/TP53 Regulates Metabolic Genes/Purine Nucleoside Phosphorylase Deficiency/Xanthine Dehydrogenase Deficiency (Xanthinuria)/Adenylosuccinate Lyase Deficiency/AICA-Ribosiduria/Adenine p…
TXNRD1	2.69e-05	0.462746	Metabolism of nucleotides/Interconversion of nucleotide di- and triphosphates/TP53 Regulates Metabolic Genes/Detoxification of Reactive Oxygen Species/Transcriptional Regulation by TP53
UBE2E1	2.34e-11	0.402556	Cell Cycle/Cell Cycle, Mitotic/Metabolism of proteins/M Phase/Cell Cycle Checkpoints/Mitotic Anaphase/Mitotic Metaphase and Anaphase/Activation of APC/C and APC/C:Cdc20 mediated degradation of mitotic proteins/APC/C-mediated degradation of cell cycle proteins/Regulation of mitotic cell cycle/Separation of Sister Chromatids/APC/C:Cdc20 mediated degradation of mitotic proteins/Mitotic Spindle Check…
UBE2F	3.3e-20	0.547533	Metabolism of proteins/Neddylation
UBE2K	1.36e-06	0.416168	Metabolism of proteins/Synthesis of active ubiquitin: roles of E1 and E2 enzymes
UBE2N	5.65e-08	0.407944	Cell Cycle/IL-1 JNK/TLR JNK/Metabolism of proteins/IL-1 p38/Cell Cycle Checkpoints/TLR p38/IL-1 NFkB/TLR NFkB/Selective autophagy/CD4 T cell receptor signaling/Innate Immune System/CD4 T cell receptor signaling-NFkB cascade/Macroautophagy/Autophagy/Aggrephagy/G2/M Checkpoints/B cell receptor signaling
UBE2T	6.49e-09	0.427768	Metabolism of proteins/Synthesis of active ubiquitin: roles of E1 and E2 enzymes
UCHL3	1.24e-09	0.412335	Metabolism of proteins/UCH proteinases/Proteasome Degradation/Neddylation/Deubiquitination/Synthesis of active ubiquitin: roles of E1 and E2 enzymes
UCK2	4.8e-08	0.445312	Metabolism of nucleotides/Pyrimidine metabolism - Homo sapiens (human)/Pyrimidine nucleotides nucleosides metabolism
UGDH	1.15e-07	0.432644	Glycogen synthetase deficiency/Glycogenosis, Type III. Cori disease, Debrancher glycogenosis/Mucopolysaccharidosis VI. Sly syndrome/Sucrase-isomaltase deficiency/Glycogenosis, Type IV. Amylopectinosis, Anderson disease/Glycogenosis, Type VI. Hers disease/Starch and Sucrose Metabolism/Amino sugar and nucleotide sugar metabolism - Homo sapiens (human)/Formation of the active cofactor, UDP-glucurona…
UGP2	1.13e-11	0.453532	Glycolysis Gluconeogenesis/Glycogen synthetase deficiency/Glycogenosis, Type III. Cori disease, Debrancher glycogenosis/Mucopolysaccharidosis VI. Sly syndrome/Sucrase-isomaltase deficiency/Glycogenosis, Type IV. Amylopectinosis, Anderson disease/Glycogenosis, Type VI. Hers disease/Starch and Sucrose Metabolism/Starch and sucrose metabolism - Homo sapiens (human)/glycogen biosynthesis/Metabolism o…
UQCRC1	5.31e-13	0.46356	Amyotrophic lateral sclerosis - Homo sapiens (human)/Prion disease - Homo sapiens (human)/Alzheimer disease - Homo sapiens (human)/Huntington disease - Homo sapiens (human)/Parkinson disease - Homo sapiens (human)/Pathways of neurodegeneration - multiple diseases - Homo sapiens (human)/The citric acid (TCA) cycle and respiratory electron transport/Cardiac muscle contraction - Homo sapiens (human)…
UQCRFS1	4.39e-07	0.409213	Amyotrophic lateral sclerosis - Homo sapiens (human)/Prion disease - Homo sapiens (human)/Alzheimer disease - Homo sapiens (human)/Huntington disease - Homo sapiens (human)/Parkinson disease - Homo sapiens (human)/Pathways of neurodegeneration - multiple diseases - Homo sapiens (human)/The citric acid (TCA) cycle and respiratory electron transport/Cardiac muscle contraction - Homo sapiens (human)…
USP5	3.94e-08	0.426402	Metabolism of proteins/Ub-specific processing proteases/Deubiquitination/Synthesis of active ubiquitin: roles of E1 and E2 enzymes
VDAC1	1.06e-12	0.502392	Amyotrophic lateral sclerosis - Homo sapiens (human)/Prion disease - Homo sapiens (human)/Alzheimer disease - Homo sapiens (human)/Huntington disease - Homo sapiens (human)/Parkinson disease - Homo sapiens (human)/Metabolism of proteins/Pathways of neurodegeneration - multiple diseases - Homo sapiens (human)/Spinocerebellar ataxia - Homo sapiens (human)/Selective autophagy/Ub-specific processing …
VDAC2	6.86e-19	0.622077	Prion disease - Homo sapiens (human)/Alzheimer disease - Homo sapiens (human)/Huntington disease - Homo sapiens (human)/Parkinson disease - Homo sapiens (human)/Metabolism of proteins/Pathways of neurodegeneration - multiple diseases - Homo sapiens (human)/Spinocerebellar ataxia - Homo sapiens (human)/Ub-specific processing proteases/Deubiquitination
VIPR1	2.41e-07	-0.430336	Sudden Infant Death Syndrome (SIDS) Susceptibility Pathways
VPS18	2.55e-10	0.465871	Salmonella infection - Homo sapiens (human)
VPS33A	1.03e-10	0.42329	Salmonella infection - Homo sapiens (human)
WDR43	7.58e-11	0.427535	Metabolism of RNA/Ribosome biogenesis in eukaryotes - Homo sapiens (human)
XRCC5	1.98e-11	0.4439	Neutrophil degranulation/Innate Immune System/Integration of provirus
YARS2	3.63e-08	0.562178	Translation/Metabolism of proteins
YBX1	2.89e-09	0.470086	Metabolism of RNA/mRNA Splicing - Major Pathway/mRNA Splicing/Noncanonical activation of NOTCH3/Sudden Infant Death Syndrome (SIDS) Susceptibility Pathways/Processing of Capped Intron-Containing Pre-mRNA
YWHAE	3.56e-12	0.497959	Cell Cycle/VEGFA-VEGFR2 Signaling Pathway/Mitotic Prometaphase/G2/M Transition/Mitotic G2-G2/M phases/Cell Cycle, Mitotic/AURKA Activation by TPX2/M Phase/RHO GTPase Effectors/Cell Cycle Checkpoints/Regulation of PLK1 Activity at G2/M Transition/Fas/Signaling by Rho GTPases, Miro GTPases and RHOBTB3/Signaling by Rho GTPases/Chk1/Chk2(Cds1) mediated inactivation of Cyclin B:Cdk1 complex/Loss of Nl…
YWHAG	1.04e-14	0.511034	Cell Cycle/Mitotic Prometaphase/G2/M Transition/Mitotic G2-G2/M phases/Cell Cycle, Mitotic/AURKA Activation by TPX2/M Phase/RHO GTPase Effectors/Cell Cycle Checkpoints/Regulation of PLK1 Activity at G2/M Transition/Fas/Signaling by Rho GTPases, Miro GTPases and RHOBTB3/Signaling by Rho GTPases/Chk1/Chk2(Cds1) mediated inactivation of Cyclin B:Cdk1 complex/Loss of Nlp from mitotic centrosomes/Loss…
YWHAQ	1.03e-08	0.452806	Cell Cycle/Pathogenic Escherichia coli infection/RHO GTPase Effectors/Cell Cycle Checkpoints/Fas/Signaling by Rho GTPases, Miro GTPases and RHOBTB3/Signaling by Rho GTPases/Chk1/Chk2(Cds1) mediated inactivation of Cyclin B:Cdk1 complex/a6b1 and a6b4 Integrin signaling/Activation of BAD and translocation to mitochondria /Cell cycle - Homo sapiens (human)/FoxO family signaling/Membrane Trafficking/…
YWHAZ	3.77e-12	0.440379	Cell Cycle/Pathogenic Escherichia coli infection/RHO GTPase Effectors/Cell Cycle Checkpoints/Fas/Signaling by Rho GTPases, Miro GTPases and RHOBTB3/Signaling by Rho GTPases/Chk1/Chk2(Cds1) mediated inactivation of Cyclin B:Cdk1 complex/a6b1 and a6b4 Integrin signaling/Activation of BAD and translocation to mitochondria /Cell cycle - Homo sapiens (human)/FoxO family signaling/Membrane Trafficking/…
ZC3H15	1.83e-07	0.532568	VEGFA-VEGFR2 Signaling Pathway
ZWILCH	2.29e-09	0.434129	Cell Cycle/Mitotic Prometaphase/Cell Cycle, Mitotic/M Phase/RHO GTPase Effectors/Cell Cycle Checkpoints/Resolution of Sister Chromatid Cohesion/RHO GTPases Activate Formins/Mitotic Anaphase/Mitotic Metaphase and Anaphase/Amplification of signal from unattached kinetochores via a MAD2 inhibitory signal/Amplification of signal from the kinetochores/Separation of Sister Chromatids/Signaling by Rho G…

## Sheet: pathway
p-value	q-value	Pathways of neurodegeneration - multiple diseases - Homo sapiens (human)	Source	Members_input_overlap
3.39e-11	6.43e-08	Translation	Reactome	RPS17; MRPL22; RPL6; RPL4; RPS27A; MRPS16; DARS2; MTIF2; MRPS11; MRPS10; MRPL21; EIF2S1; EIF2S2; RPL22L1; EIF3J; SRPRB; EIF3M; MRPS35; EIF3D; MRPL51; SRP14; SRP72; MRPL37; MRPL13; MRPL15; MRPL17; MRPL19; EEF1B2; DAP3; MRPL3; MRPL1; SEC61G; SEC61B; MRPL9; SEC11A; RPL26L1; RPLP0; YARS2; FARSB; MRPL35; MRPL47; MRPL44; MRPS12
7.17e-11	6.79e-08	Amyotrophic lateral sclerosis - Homo sapiens (human)	KEGG	TOMM40; COX5A; DNAH12; ATG101; PSMD4; PSMD7; NDUFB4; NDUFB3; CYCS; PSMD2; VDAC1; EIF2S1; ACTG1; NDUFAB1; ANXA7; PFN1; TUBA1C; TUBA1B; PPP3R1; PSMA7; NDUFA12; PSMA5; PSMC2; COX7A2L; PSMA4; ERBB4; RAB1A; PSMD1; SEC13; TUBB3; ALYREF; PSMB6; TUBA4A; PSMB5; NRBF2; DNAH1; NUP210L; TNFRSF1A; PSMD14; TUBB; NUP37; GRIN2C; ACTR1A; PSMB7; GPX8; UQCRFS1; UQCRC1
2.41e-10	1.52e-07	Mitochondrial translation initiation	Reactome	MRPL37; MRPL3; MRPL13; MTIF2; MRPL15; MRPL22; MRPS35; MRPL19; MRPL1; MRPL17; MRPS16; DAP3; MRPL35; MRPL47; MRPS12; MRPS11; MRPL44; MRPL21; MRPL9; MRPS10; MRPL51
4.65e-10	2.2e-07	Cell Cycle	Reactome	CENPO; MAD2L1; DYNLL1; BUB1B; PLK1; RPS27A; NOP10; TUBA4A; FOXM1; RRM2; ZWILCH; CDC20; DYNC1I2; YWHAZ; TPX2; SET; NEK2; CTDNEP1; TUBA1C; NPM1; YWHAQ; HAUS2; CKS1B; SKA1; ARPP19; AURKA; CDCA5; NUP37; HJURP; MAPRE1; SEC13; YWHAE; HMMR; CENPN; ORC5; OIP5; BUB3; CENPH; RAB1A; CDC25A; CDK7; UBE2E1; TUBB3; ORC1; CENPW; RUVBL1; MZT1; CCNB2; CCNB1; EXO1; UBE2N; SFI1; TUBB; KIF23; YWHAG; SFN; RAN; ACTR1A;…
7.31e-10	2.46e-07	Cooperation of Prefoldin and TriC/CCT in actin and tubulin folding	Reactome	CCT8; PFDN2; PFDN4; TUBA1C; TUBA1B; TUBB3; CCT4; CCT7; CCT2; TCP1; CCT3; TUBA4A; CCT5
8.93e-10	2.46e-07	Mitochondrial translation	Reactome	MRPL37; MRPL3; MRPL13; MTIF2; MRPL15; MRPL22; MRPS35; MRPL19; MRPL1; MRPL17; MRPS16; DAP3; MRPL35; MRPL47; MRPS12; MRPS11; MRPL44; MRPL21; MRPL9; MRPS10; MRPL51
9.44e-10	2.46e-07	VEGFA-VEGFR2 Signaling Pathway	Wikipathways	MMP14; ITGB1; ACTG1; GRSF1; PRDX6; GAPDH; CYCS; MAP2K1; TMSB10; TEAD4; PPM1G; TXN; AP2S1; SET; ABCF2; FARSB; TUBA1C; PLOD3; TPM3; CCT7; ARF4; FHL2; ZC3H15; FSCN1; PSMD4; LDHA; YWHAE; PLAUR; SHC1; CLIC1; FADD; PLAU; CFL1; ALDOA; LRRC59; SRPK1; PBK; PNP; ARPC5L; CALU; TBCA; ACKR3; PFN1; ADRB2; NCL; CXCL8; HSP90AA1; TRIP4; PGK1; EIF3D
1.04e-09	2.46e-07	Prefoldin mediated transfer of substrate to CCT/TriC	Reactome	CCT8; PFDN2; PFDN4; TUBA1C; CCT3; CCT7; CCT4; TUBB3; CCT2; TCP1; TUBA4A; CCT5
1.32e-09	2.77e-07	Validated targets of C-MYC transcriptional activation	PID	CCNB1; RUVBL1; NME1; HSPA4; EIF2S1; CDC25A; PRDX3; SLC2A1; GAPDH; TAF9; HMGA1; HSPD1; NCL; ACTL6A; HSP90AA1; PDCD10; FOSL1; SNAI1; NPM1; LDHA
1.63e-09	2.81e-07	Mitochondrial translation termination	Reactome	MRPL37; MRPL3; MRPL13; MRPL21; MRPL15; MRPL22; MRPS35; MRPL19; MRPL1; MRPL17; MRPS16; DAP3; MRPL35; MRPL47; MRPS12; MRPS11; MRPL44; MRPS10; MRPL9; MRPL51
1.63e-09	2.81e-07	Mitochondrial translation elongation	Reactome	MRPL37; MRPL3; MRPL13; MRPL21; MRPL15; MRPL22; MRPS35; MRPL19; MRPL1; MRPL17; MRPS16; DAP3; MRPL35; MRPL47; MRPS12; MRPS11; MRPL44; MRPS10; MRPL9; MRPL51
2.53e-09	3.99e-07	Mitotic Prometaphase	Reactome	MAD2L1; DYNLL1; BUB1B; PLK1; ZWILCH; NEK2; DYNC1I2; HAUS2; SKA1; CDCA5; MAPRE1; YWHAG; YWHAE; CENPO; CENPN; BUB3; CENPH; SEC13; TUBA4A; MZT1; CCNB2; CCNB1; SFI1; TUBB; NUP37; CDC20; ACTR1A; NCAPG; HSP90AA1; SPC25
6.2e-09	9.03e-07	Formation of tubulin folding intermediates by CCT/TriC	Reactome	CCT8; TUBA1C; TUBA1B; TUBB3; CCT4; CCT7; CCT2; TCP1; CCT3; TUBA4A; CCT5
7.09e-09	9.24e-07	Computational Model of Aerobic Glycolysis	Wikipathways	GPI; GAPDH; SLC2A1; TPI1; ALDOA; PGK1; LDHA; PKM
7.32e-09	9.24e-07	Prion disease - Homo sapiens (human)	KEGG	COX5A; PPP3R1; PSMD4; PSMD7; HSPA8; PSMD1; CYCS; PSMD2; MAPK10; VDAC2; VDAC1; EIF2S1; NDUFAB1; TUBA1C; TUBA1B; CACNA1D; CACNA1F; PSMA7; NDUFA12; PSMA5; PSMC2; NDUFB4; PSMA4; NDUFB3; TUBB3; PPIF; TUBA4A; PSMB5; COX7A2L; PSMD14; TUBB; GRIN2C; PSMB7; PSMB6; UQCRFS1; UQCRC1
8.17e-09	9.67e-07	Proteasome - Homo sapiens (human)	KEGG	POMP; PSMD4; PSMD7; PSMD1; PSME3; PSMD2; PSMA7; PSMA4; PSMA5; PSMB7; PSMB6; PSMB5; PSMD14; PSMC2
1.13e-08	1.25e-06	Alzheimer disease - Homo sapiens (human)	KEGG	COX5A; PPP3R1; ATG101; PSMD4; PSMD7; NDUFB4; NDUFB3; GAPDH; CYCS; PSMD2; MAP2K1; MAPK10; VDAC2; VDAC1; EIF2S1; NDUFAB1; TUBA1C; TUBA1B; CACNA1D; CACNA1F; PSMA7; NDUFA12; FADD; PSMC2; NRBF2; PSMA4; RTN4; PSMD1; PSMA5; TUBB3; PPIF; TUBA4A; PSMB5; COX7A2L; TNFRSF1A; PSMD14; TUBB; GRIN2C; PSMB7; PSMB6; UQCRFS1; PPID; UQCRC1
1.19e-08	1.25e-06	G2/M Transition	Reactome	DYNLL1; PLK1; RPS27A; FOXM1; TUBA4A; TPX2; CCNA2; DYNC1I2; HAUS2; AURKA; MAPRE1; YWHAG; YWHAE; HMMR; CDC25A; NEK2; MZT1; CCNB2; CCNB1; SFI1; TUBB; ACTR1A; CDK7; HSP90AA1
1.48e-08	1.48e-06	Huntington disease - Homo sapiens (human)	KEGG	COX5A; DNAH12; ATG101; PSMD4; PSMD7; NDUFB4; PSMD1; CYCS; PSMD2; MAPK10; VDAC2; VDAC1; NDUFAB1; AP2S1; TUBA1C; TUBA1B; AP2M1; PSMA7; NDUFA12; PSMA5; PSMC2; COX7A2L; PSMA4; NDUFB3; TUBB3; GPX8; TUBA4A; UQCRFS1; NRBF2; DNAH1; PPIF; TUBB; ACTR1A; PSMD14; PSMB7; PSMB6; PSMB5; UQCRC1
1.59e-08	1.51e-06	Mitotic G2-G2/M phases	Reactome	DYNLL1; PLK1; RPS27A; FOXM1; TUBA4A; TPX2; CCNA2; DYNC1I2; HAUS2; AURKA; MAPRE1; YWHAG; YWHAE; HMMR; CDC25A; NEK2; MZT1; CCNB2; CCNB1; SFI1; TUBB; ACTR1A; CDK7; HSP90AA1
1.67e-08	1.51e-06	Pathogenic Escherichia coli infection	Wikipathways	YWHAZ; ITGB1; ARPC5L; ACTG1; TUBA1C; ARPC2; ARPC1A; YWHAQ; TUBB3; ARPC5; TUBB; ARPC3; NCL; TUBA1B; TUBA4A
2.23e-08	1.92e-06	Metabolic reprogramming in colon cancer	Wikipathways	GPI; SLC16A3; GAPDH; SLC2A1; LDHA; PAICS; MDH2; PGAM1; FH; GART; PGK1; PDHB; PKM
2.76e-08	2.18e-06	Parkinson disease - Homo sapiens (human)	KEGG	COX5A; PSMD4; PSMD7; NDUFB4; PSMD1; CYCS; PSMD2; MAPK10; VDAC2; VDAC1; EIF2S1; NDUFAB1; TXN; TUBA1C; TUBA1B; PSMA7; PSMA4; PSMA5; PSMC2; RPS27A; NDUFA12; NDUFB3; TUBB3; PPIF; TUBA4A; UQCRFS1; COX7A2L; PSMD14; TUBB; PSMB7; PSMB6; PSMB5; UQCRC1
2.76e-08	2.18e-06	Salmonella infection - Homo sapiens (human)	KEGG	ARPC5L; CYFIP1; ACTG1; GAPDH; CYCS; MAP2K1; MAPK10; S100A10; DYNLL1; TXN; TUBA1C; TUBA1B; DYNC1I2; FBXO22; VPS33A; FADD; IRAK1; ANXA2; ARPC3; ARPC2; TUBB3; ARPC5; AHNAK2; TUBA4A; VPS18; CXCL8; ARPC1A; TNFRSF1A; TUBB; PFN1; ACTR1A; HSP90AA1; ACTR3
3.33e-08	2.52e-06	Glycolysis / Gluconeogenesis - Homo sapiens (human)	KEGG	GPI; DLD; ACSS1; GAPDH; PGM2; PFKP; ALDOA; TPI1; ADH1B; PGAM1; ALDH1B1; PGK1; PDHB; MINPP1; LDHA; PKM
4.01e-08	2.92e-06	Folding of actin by CCT/TriC	Reactome	CCT8; CCT2; CCT3; CCT7; CCT4; CCT5; TCP1
4.43e-08	3.11e-06	Neutrophil degranulation	Reactome	PA2G4; CYFIP1; PLAUR; PSMD7; HSPA8; PSMD1; PSMD2; ALDOA; PGAM1; S100A11; DYNLL1; XRCC5; DERA; KCMF1; CCT8; CCT2; CKAP4; CAP1; RHOF; S100A9; S100A8; PRDX6; B4GALT1; RAB10; PSMC2; PYGL; GGH; PKM; CTSH; ANXA2; GPI; SRP14; ARPC5; PIGR; PGM2; PSMA5; GDI2; GLA; S100A7; PAFAH1B2; PLAU; PSMD14; TNFAIP6; TUBB; SURF4; ATP6V0A1; PNP; PSMB7; HSP90AA1; PPIA
5.64e-08	3.81e-06	Glycolysis and Gluconeogenesis	Wikipathways	GPI; DLD; GAPDH; SLC2A1; PFKP; TPI1; MDH2; MDH1; PGAM1; ALDOA; PKM; LDHA; PGK1
7.21e-08	4.54e-06	Cell Cycle, Mitotic	Reactome	CENPO; MAD2L1; DYNLL1; BUB1B; PLK1; RPS27A; FOXM1; RRM2; TUBA4A; CDC20; TPX2; SET; NEK2; CTDNEP1; TUBA1C; TUBA1B; DYNC1I2; HAUS2; CKS1B; SKA1; ARPP19; AURKA; CDCA5; NUP37; MAPRE1; SEC13; YWHAE; HMMR; CENPN; ORC5; BUB3; CENPH; RAB1A; CDC25A; CCNA2; UBE2E1; TUBB3; ORC1; ZWILCH; MZT1; CCNB2; CCNB1; SFI1; TUBB; KIF23; YWHAG; RAN; ACTR1A; CDK7; NCAPG; HSP90AA1; SPC25
7.42e-08	4.54e-06	IL-1 JNK	INOH	UBE2N; PSMD4; PSMD7; PSMD1; PSMD2; MAP2K1; MAPK10; PSMA7; PSMA4; PSMA5; PSMB7; PSMB6; PSMC2; IRAK1; PSMB5
7.42e-08	4.54e-06	TLR JNK	INOH	UBE2N; PSMD4; PSMD7; PSMD1; PSMD2; MAP2K1; MAPK10; PSMA7; PSMA4; PSMA5; PSMB7; PSMB6; PSMC2; IRAK1; PSMB5
7.79e-08	4.61e-06	Metabolism of proteins	Reactome	DYNLL1; DNAH12; COPS2; HSPA8; RPL22L1; ADAMTS4; EIF3J; EIF3M; EIF3D; FSTL3; MRPL51; THY1; CTSH; MRPL37; MRPL35; TNIP2; MRPL47; MRPL44; RNF7; STC2; COPS8; MRPL21; MRPL22; RPL6; COPS3; RPL4; RPS27A; ADRB2; HIF1A; TBCA; EIF5A; COPZ1; CCT8; RUVBL1; LEO1; TUBA1C; CCT3; CCT7; CCT4; CCT5; CMAS; SRP14; B4GALT1; SEC13; MRPL13; GNPNAT1; MRPL15; MRPL17; MRPL19; CDC25A; UBE2E1; TUBB3; DAP3; DCUN1D5; MRPL1; G…
9.99e-08	5.74e-06	superpathway of conversion of glucose to acetyl CoA and entry into the TCA cycle	HumanCyc	GPI; DLD; GAPDH; PFKP; FH; TPI1; MDH2; MDH1; PGAM1; ALDOA; PDHB; PKM; PGK1
1.21e-07	6.75e-06	AURKA Activation by TPX2	Reactome	HMMR; TPX2; DYNLL1; PLK1; SFI1; DYNC1I2; HAUS2; TUBB; NEK2; AURKA; ACTR1A; TUBA4A; HSP90AA1; MAPRE1; YWHAG; YWHAE
1.44e-07	7.8e-06	Pathways of neurodegeneration - multiple diseases - Homo sapiens (human)	KEGG	TOMM40; COX5A; DNAH12; ATG101; PSMD4; PSMD7; RPS27A; NDUFB3; CYCS; PSMD2; MAP2K1; MAPK10; VDAC2; VDAC1; EIF2S1; NDUFAB1; PPP3R1; TUBA1C; TUBA1B; CACNA1D; CACNA1F; PSMA7; NDUFA12; FADD; PSMC2; NRBF2; NDUFB4; PSMA4; RAB1A; PSMD1; PSMA5; TUBB3; PSMB6; TUBA4A; PSMB5; COX7A2L; DNAH1; TNFRSF1A; PPIF; TUBB; GRIN2C; ACTR1A; PSMD14; PSMB7; GPX8; UQCRFS1; PPID; UQCRC1
1.57e-07	8.25e-06	Cori Cycle	Wikipathways	GPI; GAPDH; SLC2A1; PFKP; TPI1; PGAM1; LDHA; PGK1
1.81e-07	9.26e-06	IL-1 p38	INOH	UBE2N; PSMD4; PSMD7; PSMD1; PSMD2; MAP2K1; MAPK10; PSMA7; PSMA4; PSMA5; PSMB7; PSMB6; PSMC2; IRAK1; PSMB5
2.24e-07	1.11e-05	TNF	INOH	TNFRSF1A; PSMD4; PSMD7; FADD; PSMD1; CYCS; PSMD2; MAPK10; PSMA7; PSMA4; PSMA5; PSMB7; PSMB6; PSMC2; PSMB5
2.45e-07	1.19e-05	M Phase	Reactome	MAD2L1; DYNLL1; BUB1B; PLK1; RPS27A; NUP37; ZWILCH; SET; NEK2; CTDNEP1; TUBA1C; TUBA1B; DYNC1I2; HAUS2; SKA1; ARPP19; CDCA5; MAPRE1; YWHAG; YWHAE; CENPO; CENPN; BUB3; CENPH; RAB1A; SEC13; UBE2E1; TUBB3; TUBA4A; MZT1; CCNB2; CCNB1; SFI1; TUBB; KIF23; CDC20; RAN; ACTR1A; NCAPG; HSP90AA1; SPC25
2.51e-07	1.19e-05	RHO GTPase Effectors	Reactome	ITGB1; MAD2L1; DYNLL1; ACTG1; BUB1B; PLK1; CYFIP1; PRC1; DYNC1I2; YWHAZ; YWHAQ; SKA1; S100A9; S100A8; MAPRE1; YWHAG; YWHAE; CENPO; CENPN; BUB3; CENPH; ARPC3; ARPC2; SEC13; ARPC5; CFL1; ZWILCH; RHOD; TAX1BP3; ARPC1A; NUP37; CDC20; SFN; PFN1; ACTR3; SPC25
2.78e-07	1.28e-05	Cell Cycle Checkpoints	Reactome	MAD2L1; DYNLL1; BUB1B; PLK1; RPS27A; DYNC1I2; YWHAZ; CCNA2; EXO1; YWHAQ; SKA1; MAPRE1; CDC25A; YWHAE; CENPO; CENPN; BUB3; CENPH; YWHAG; SEC13; ORC5; UBE2E1; ORC1; ZWILCH; CCNB2; CCNB1; UBE2N; NUP37; CDC20; SFN; SPC25
3.42e-07	1.54e-05	Regulation of PLK1 Activity at G2/M Transition	Reactome	CCNB2; CCNB1; RPS27A; DYNLL1; PLK1; SFI1; DYNC1I2; HAUS2; TUBB; TUBA4A; AURKA; ACTR1A; HSP90AA1; NEK2; MAPRE1; YWHAG; YWHAE
3.82e-07	1.68e-05	Resolution of Sister Chromatid Cohesion	Reactome	CENPO; CCNB2; CCNB1; MAD2L1; DYNLL1; BUB3; CENPH; PLK1; SEC13; DYNC1I2; NUP37; CDC20; SKA1; CENPN; CDCA5; BUB1B; ZWILCH; MAPRE1; SPC25
6.06e-07	2.61e-05	RHO GTPases Activate Formins	Reactome	CENPO; CENPN; MAD2L1; DYNLL1; ACTG1; BUB3; CENPH; PLK1; SEC13; DYNC1I2; NUP37; CDC20; SKA1; PFN1; ITGB1; BUB1B; ZWILCH; MAPRE1; SPC25; RHOD
6.24e-07	2.63e-05	TLR p38	INOH	UBE2N; PSMD4; PSMD7; PSMD1; PSMD2; MAP2K1; PSMA7; PSMA4; PSMA5; PSMB7; PSMB6; PSMC2; IRAK1; PSMB5
7.37e-07	3.03e-05	Mitotic Anaphase	Reactome	MAD2L1; DYNLL1; BUB1B; PLK1; RPS27A; ZWILCH; TUBA1C; TUBA1B; DYNC1I2; SKA1; CDCA5; MAPRE1; CENPO; CENPN; BUB3; CENPH; SEC13; UBE2E1; TUBB3; TUBA4A; CCNB2; CCNB1; NUP37; CDC20; RAN; SPC25
8.14e-07	3.28e-05	Mitotic Metaphase and Anaphase	Reactome	MAD2L1; DYNLL1; BUB1B; PLK1; RPS27A; ZWILCH; TUBA1C; TUBA1B; DYNC1I2; SKA1; CDCA5; MAPRE1; CENPO; CENPN; BUB3; CENPH; SEC13; UBE2E1; TUBB3; TUBA4A; CCNB2; CCNB1; NUP37; CDC20; RAN; SPC25
1.21e-06	4.75e-05	Activation of APC/C and APC/C:Cdc20 mediated degradation of mitotic proteins	Reactome	CCNB1; MAD2L1; NEK2; BUB3; BUB1B; PLK1; RPS27A; UBE2E1; CDC20; CCNA2
2.53e-06	9.77e-05	Ribosome - Homo sapiens (human)	KEGG	RPS17; MRPL22; RPL6; RPL4; RPLP0; MRPS16; MRPL13; RPS27A; MRPS12; MRPS11; MRPS10; MRPL21; RPL22L1; MRPL35; MRPL15; MRPL17; MRPL19; MRPL3; MRPL1; MRPL9; RPL26L1; RSL24D1
2.74e-06	0.000103613	Pathogenic Escherichia coli infection - Homo sapiens (human)	KEGG	CYFIP1; ACTG1; MYO1E; GAPDH; CYCS; MAPK10; ABCF2; TUBA1C; TUBA1B; RAB1A; FADD; IRAK1; ITGB1; ARPC3; ARPC2; TUBB3; ARPC5; TUBA4A; TNFRSF1A; CXCL8; ARPC1A; ARPC5L; TUBB; NCL; ACTR3
2.92e-06	0.000106015	APC/C-mediated degradation of cell cycle proteins	Reactome	CCNB1; MAD2L1; NEK2; BUB3; BUB1B; PLK1; RPS27A; UBE2E1; CDC20; AURKA; CCNA2
2.92e-06	0.000106015	Regulation of mitotic cell cycle	Reactome	CCNB1; MAD2L1; NEK2; BUB3; BUB1B; PLK1; RPS27A; UBE2E1; CDC20; AURKA; CCNA2
2.97e-06	0.000106015	UCH proteinases	Reactome	PSMD4; RUVBL1; PSMD14; PSMD7; RPS27A; PSMD1; PSME3; PSMD2; ACTL6A; PSMA4; PSMA5; PSMB7; PSMB6; PSMC2; PSMB5; UCHL3; PSMA7
4.59e-06	0.000158117	IL-1 NFkB	INOH	UBE2N; PSMD4; PSMD7; PSMD1; PSMD2; PSMA7; PSMA4; PSMA5; PSMB7; PSMB6; PSMC2; IRAK1; PSMB5
4.59e-06	0.000158117	Proteasome Degradation	Wikipathways	PSMD4; PSMD7; PSMD1; PSME3; PSMD2; PSMA7; PSMA4; PSMA5; PSMB7; PSMB6; PSMC2; PSMB5; UCHL3
5.78e-06	0.000192125	Amplification of signal from unattached kinetochores via a MAD2 inhibitory signal	Reactome	CENPO; CENPN; MAD2L1; DYNLL1; BUB3; CENPH; PLK1; SEC13; DYNC1I2; NUP37; CDC20; SKA1; BUB1B; ZWILCH; MAPRE1; SPC25
5.78e-06	0.000192125	Amplification of signal from the kinetochores	Reactome	CENPO; CENPN; MAD2L1; DYNLL1; BUB3; CENPH; PLK1; SEC13; DYNC1I2; NUP37; CDC20; SKA1; BUB1B; ZWILCH; MAPRE1; SPC25
5.92e-06	0.00019338	Separation of Sister Chromatids	Reactome	CENPO; CENPN; MAD2L1; DYNLL1; BUB3; CENPH; PLK1; SEC13; DYNC1I2; UBE2E1; NUP37; CDC20; SKA1; RPS27A; CDCA5; BUB1B; ZWILCH; MAPRE1; SPC25
6.18e-06	0.000195195	Folate metabolism	INOH	ATIC; MTHFD2; MTHFS; NUDT2; MTHFD1L; GART; PKM; AMT; NME1
6.49e-06	0.000195195	glycolysis	HumanCyc	GPI; GAPDH; PFKP; TPI1; PGAM1; ALDOA; PKM; PGK1
6.49e-06	0.000195195	proteasome complex	BioCarta	PSMD4; PSMA5; PSMA7; PSMA4; PSMD14; PSMB7; PSMB6; PSMB5
6.49e-06	0.000195195	Fas	INOH	YWHAZ; YWHAQ; CYCS; SFN; MAPK10; FADD; YWHAG; YWHAE
6.49e-06	0.000195195	Signaling by Rho GTPases, Miro GTPases and RHOBTB3	Reactome	CENPO; MAD2L1; CYFIP1; ACTG1; BUB1B; PLK1; ARHGAP8; NUP37; DYNC1I2; DYNLL1; PRC1; PLIN3; YWHAZ; ECT2; CCT2; TUBA1B; TPM4; TPM3; CCT7; C1QBP; SKA1; COPS2; S100A9; S100A8; CDC42EP2; DSG2; CKAP4; HNRNPC; MAPRE1; YWHAG; YWHAE; ITGB1; CENPN; BUB3; CENPH; ARPC3; ARPC2; SEC13; ANLN; RHOV; ARPC5; CFL1; ZWILCH; RHOF; RHOD; TWF1; TAX1BP3; ARPC1A; YWHAQ; CDC20; SFN; PFN1; BASP1; ARHGAP11A; HSPE1; HSP90AA1; …
6.62e-06	0.000195616	Signaling by Rho GTPases	Reactome	CENPO; MAD2L1; CYFIP1; ACTG1; BUB1B; PLK1; ARHGAP8; NUP37; DYNLL1; PRC1; DYNC1I2; YWHAZ; ECT2; CCT2; TUBA1B; TPM4; TPM3; CCT7; C1QBP; SKA1; COPS2; S100A9; S100A8; CDC42EP2; DSG2; CKAP4; HNRNPC; MAPRE1; YWHAG; YWHAE; ITGB1; CENPN; BUB3; CENPH; ARPC3; ARPC2; SEC13; ANLN; RHOV; ARPC5; CFL1; ZWILCH; RHOF; RHOD; TWF1; TAX1BP3; ARPC1A; YWHAQ; CDC20; SFN; PFN1; BASP1; ARHGAP11A; HSPE1; HSP90AA1; ACTR3; …
6.71e-06	0.000195616	Spinocerebellar ataxia - Homo sapiens (human)	KEGG	VDAC2; ATG101; PSMD4; PSMD7; PSMD1; CYCS; PSMD2; GRIN2C; MAPK10; PSMA7; PSMA4; PSMA5; PSMB7; PSMB6; PSMB5; PSMD14; VDAC1; PSMC2; PPIF; NRBF2
8.26e-06	0.000236973	APC/C:Cdc20 mediated degradation of mitotic proteins	Reactome	CCNB1; MAD2L1; NEK2; BUB3; BUB1B; RPS27A; UBE2E1; CDC20; CCNA2
9.17e-06	0.000259208	gluconeogenesis	HumanCyc	GPI; GAPDH; TPI1; MDH2; MDH1; PGAM1; ALDOA; PGK1
9.34e-06	0.000260063	HIF1A and PPARG regulation of glycolysis	Wikipathways	HIF1A; TPI1; GAPDH; SLC2A1; LDHA
9.93e-06	0.000272649	EML4 and NUDC in mitotic spindle formation	Reactome	CENPO; CENPN; MAD2L1; DYNLL1; BUB3; CENPH; PLK1; SEC13; DYNC1I2; NUP37; CDC20; SKA1; BUB1B; ZWILCH; MAPRE1; SPC25
1.1e-05	0.00029267	Chk1/Chk2(Cds1) mediated inactivation of Cyclin B:Cdk1 complex	Reactome	YWHAZ; CCNB1; YWHAQ; SFN; YWHAG; YWHAE
1.1e-05	0.00029267	TLR NFkB	INOH	UBE2N; PSMD4; PSMD7; PSMD1; PSMD2; PSMA7; PSMA4; PSMA5; PSMB7; PSMB6; PSMC2; IRAK1; PSMB5
1.29e-05	0.000335332	Loss of Nlp from mitotic centrosomes	Reactome	DYNLL1; PLK1; SFI1; DYNC1I2; HAUS2; TUBB; NEK2; ACTR1A; TUBA4A; HSP90AA1; MAPRE1; YWHAG; YWHAE
1.29e-05	0.000335332	Loss of proteins required for interphase microtubule organization from the centrosome	Reactome	DYNLL1; PLK1; SFI1; DYNC1I2; HAUS2; TUBB; NEK2; ACTR1A; TUBA4A; HSP90AA1; MAPRE1; YWHAG; YWHAE
1.39e-05	0.000354896	Mitotic Spindle Checkpoint	Reactome	CENPO; CENPN; MAD2L1; DYNLL1; BUB3; CENPH; PLK1; SEC13; DYNC1I2; UBE2E1; NUP37; CDC20; SKA1; BUB1B; ZWILCH; MAPRE1; SPC25
1.43e-05	0.000362112	Recruitment of NuMA to mitotic centrosomes	Reactome	DYNLL1; PLK1; MAPRE1; DYNC1I2; HAUS2; TUBB; NEK2; ACTR1A; HSP90AA1; TUBA4A; SFI1; MZT1; YWHAG; YWHAE
1.66e-05	0.00040794	Recruitment of mitotic centrosome proteins and complexes	Reactome	DYNLL1; PLK1; SFI1; DYNC1I2; HAUS2; TUBB; NEK2; ACTR1A; TUBA4A; HSP90AA1; MAPRE1; YWHAG; MZT1; YWHAE
1.66e-05	0.00040794	Centrosome maturation	Reactome	DYNLL1; PLK1; SFI1; DYNC1I2; HAUS2; TUBB; NEK2; ACTR1A; TUBA4A; HSP90AA1; MAPRE1; YWHAG; MZT1; YWHAE
2.07e-05	0.000503532	Parkin-Ubiquitin Proteasomal System pathway	Wikipathways	PSMD4; HSPA4; TUBA1C; PSMD14; PSMD7; HSPA8; PSMD1; TUBB; TUBB3; TUBA1B; TUBA4A; PSMC2; PSMD2
2.54e-05	0.000609089	a6b1 and a6b4 Integrin signaling	PID	YWHAZ; ITGB1; RXRG; SHC1; YWHAQ; SFN; LAMC2; LAMB3; YWHAG; YWHAE
2.95e-05	0.000690615	DroToll-like	INOH	BMP1; PSMD4; PSMD7; PSMD1; PSMD2; PSMA7; PSMA4; PSMA5; PSMB7; PSMB6; PSMC2; PSMB5
2.96e-05	0.000690615	Activation of BAD and translocation to mitochondria	Reactome	YWHAZ; PPP3R1; YWHAQ; SFN; YWHAG; YWHAE
2.99e-05	0.000690615	Regulation of APC/C activators between G1/S and early anaphase	Reactome	CCNB1; MAD2L1; CCNA2; BUB3; BUB1B; PLK1; RPS27A; UBE2E1; CDC20
3.22e-05	0.000734682	Protein folding	Reactome	CCT8; PFDN2; PFDN4; SPHK1; TUBA1C; CCT3; TUBB3; TBCA; CCT5; CCT7; TCP1; CCT4; TUBA1B; TUBA4A; CCT2
3.8e-05	0.00085683	Pyruvate metabolism - Homo sapiens (human)	KEGG	DLD; ACSS1; FH; MDH2; MDH1; ALDH1B1; PDHB; ADH1B; LDHA; PKM
4.06e-05	0.00090454	APC:Cdc20 mediated degradation of cell cycle proteins prior to satisfation of the cell cycle checkpoint	Reactome	MAD2L1; NEK2; BUB3; BUB1B; RPS27A; UBE2E1; CDC20; CCNA2
4.23e-05	0.000931345	Cell cycle - Homo sapiens (human)	KEGG	YWHAZ; CCNB2; CCNB1; ORC5; CCNA2; BUB3; BUB1B; PLK1; CDC25A; YWHAQ; ORC1; SFN; MAD2L1; CDK7; CDC20; YWHAG; YWHAE
5.2e-05	0.0011321	Metabolism of nucleotides	Reactome	TXN; ATIC; NME1; CTPS1; PNP; ADA; TAF9; PAICS; DTYMK; RRM2; UCK2; NUDT15; GART; DUT; TXNRD1
5.75e-05	0.00123727	Selective autophagy	Reactome	TOMM5; RPS27A; DYNLL1; UBE2N; HSPA8; PLIN3; TOMM40; PGAM5; HSP90AA1; VDAC1; DYNC1I2
6.63e-05	0.00140142	Cyclin A/B1/B2 associated events during G2/M transition	Reactome	CCNB2; CCNB1; CCNA2; PLK1; CDC25A; FOXM1; CDK7
6.67e-05	0.00140142	FoxO family signaling	PID	YWHAZ; CCNB1; PLK1; YWHAQ; RALB; SFN; RAN; MAPK10; YWHAG; YWHAE
6.73e-05	0.00140142	Interconversion of nucleotide di- and triphosphates	Reactome	TXN; NME1; CTPS1; TAF9; DTYMK; RRM2; DUT; TXNRD1
6.87e-05	0.00141279	The role of GTSE1 in G2/M progression after G2 checkpoint	Reactome	PLK1; CCNB2; CCNB1; MAPRE1; HSP90AA1
6.94e-05	0.00141279	Membrane Trafficking	Reactome	COPS8; GJB2; DYNLL1; COPS2; COPS3; HSPA8; AP3S1; AP1S1; ARF4; SH3GL1; DYNC1I2; COPZ1; BLOC1S6; RAB35; BLOC1S4; YWHAQ; PLIN3; AP2M1; RAB1A; TOR1A; RAB10; SURF4; YWHAE; YWHAZ; RPS27A; ARPC3; ARPC2; SEC13; RABEPK; ARPC5; GGA2; KIF11; GDI2; GALNT2; PAFAH1B2; AP2S1; SYT2; KIF23; PREB; SFN; ADRB2; ACTR1A; STX18; YWHAG; ACTR3; ARPC1A; AGFG1
7.07e-05	0.00142532	Chaperonin-mediated protein folding	Reactome	CCT8; PFDN2; PFDN4; SPHK1; TUBA1C; CCT3; CCT7; CCT4; CCT5; CCT2; TUBB3; TUBA1B; TUBA4A; TCP1
8.43e-05	0.00168156	Hedgehog	INOH	PRKAR1B; PSMD4; PSMD7; PSMD1; PSMD2; PSMA7; PSMA4; PSMA5; PSMB7; PSMB6; PSMC2; PSMB5
8.54e-05	0.00168495	Metabolism of RNA	Reactome	RPS17; RPL6; RPL4; SF3B6; EDC3; RPP40; RPS27A; ANP32A; CPSF3; PRPF4; RPL22L1; WDR43; RAN; SNRPA1; HNRNPK; TRMT10C; HNRNPC; RPP30; HNRNPF; GAR1; HSPA8; SMNDC1; SEC13; SNUPN; RPP25; ALYREF; LSM3; SET; NOP2; TPRKB; SNRPG; SNRPE; PPIL1; RPL26L1; SNRPD1; RRP36; GTF2F2; RPLP0; LSM1; NUP37; APOBEC2; POP7; DDX1; CDK7; NOP10; YBX1; EIF4A3
9.23e-05	0.00180158	purine ribonucleosides degradation to ribose-1-phosphate	HumanCyc	PNP; PGM2; ADA
9.47e-05	0.00182976	Intrinsic Pathway for Apoptosis	Reactome	YWHAZ; AVEN; PPP3R1; YWHAQ; C1QBP; SFN; CYCS; DYNLL1; YWHAG; YWHAE
0.000106552	0.00203196	Ub-specific processing proteases	Reactome	PSMD4; PSMD7; RPS27A; PSMD1; USP5; HIF1A; PSMD2; VDAC2; VDAC1; CCNA2; PSMA7; PSMA4; PSMA5; PSMC2; CDC25A; PSME3; RUVBL1; PSMD14; CDC20; ADRB2; PSMB7; PSMB6; PSMB5
0.000107284	0.00203196	Gluconeogenesis	Reactome	GPI; GAPDH; TPI1; MDH2; MDH1; PGAM1; ALDOA; PGK1
0.000112931	0.00211774	Anchoring of the basal body to the plasma membrane	Reactome	DYNLL1; PLK1; TCTN3; DYNC1I2; HAUS2; TUBB; HSP90AA1; NEK2; ACTR1A; SFI1; TUBA4A; MAPRE1; YWHAG; YWHAE
0.000121999	0.00226536	Pathways in clear cell renal cell carcinoma	Wikipathways	PGM2; GPI; PLOD2; GAPDH; HIF1A; PFKP; TPI1; SLC2A1; MDH1; ALDOA; PGK1; LDHA; PKM
0.000128357	0.00236027	PLK1 signaling events	PID	CCNB1; ECT2; BUB1B; PLK1; TPX2; CDC20; RAB1A; AURKA; PRC1
0.000130345	0.00237378	Glycolysis in senescence	Wikipathways	PKM; PGK1; GAPDH; LDHA
0.000144414	0.00260495	TP53 Regulates Metabolic Genes	Reactome	YWHAZ; TXN; COX5A; YWHAE; YWHAQ; CYCS; SFN; GPI; COX7A2L; YWHAG; GLS2; TXNRD1
0.000150996	0.00269798	APC-Cdc20 mediated degradation of Nek2A	Reactome	MAD2L1; NEK2; BUB3; BUB1B; RPS27A; UBE2E1; CDC20
0.000154095	0.00270237	Warburg Effect	SMPDB	GPI; DLD; GAPDH; MDH1; FH; PDHB; PKM; GLS2; PGK1
0.000154095	0.00270237	Glycolysis Gluconeogenesis	INOH	GPI; GAPDH; PFKP; PGAM1; ALDOA; PKM; LDHA; UGP2; PGK1
0.000165553	0.00287668	Glycolysis and Gluconeogenesis	EHMN	NUP210L; DLD; SLC16A3; NUP37; PFKP; PGAM1; ALDH1B1; PDHB; ACSS1; GPI; PKM
0.000169023	0.00291028	Vesicle-mediated transport	Reactome	COPS8; GJB2; DYNLL1; COPS2; COPS3; HSPA8; AP3S1; AP1S1; ARF4; SH3GL1; DYNC1I2; COPZ1; BLOC1S6; RAB35; BLOC1S4; YWHAQ; PLIN3; AP2M1; RAB1A; TOR1A; RAB10; SURF4; YWHAE; YWHAZ; RPS27A; ARPC3; ARPC2; SEC13; RABEPK; ARPC5; GGA2; KIF11; STX18; GDI2; GALNT2; PAFAH1B2; AP2S1; ARPC1A; KIF23; PREB; SFN; ADRB2; ACTR1A; HSP90AA1; YWHAG; ACTR3; SYT2; AGFG1
0.000179452	0.00299415	Neddylation	Reactome	COPS8; DNAH12; COPS2; PSMD4; PSMD7; RPS27A; PSMD1; HIF1A; PSMD2; FBXO22; PSMA7; PSMA4; COPS3; PSMC2; PSMA5; PSME3; DCUN1D5; PSMB6; UCHL3; PSMD14; UBE2F; PSMB7; RNF7; PSMB5
0.000186188	0.00299415	Notch	INOH	PSMD4; PSMD7; PSMD1; NOTCH3; PSMA7; PSMA4; PSMA5; PSMB7; PSMB6; PSMC2; PSMD2; PSMB5
0.000188502	0.00299415	One carbon pool by folate - Homo sapiens (human)	KEGG	ATIC; MTHFD2; MTHFS; MTHFD1L; GART; AMT
0.000193542	0.00299415	EGF	INOH	YWHAZ; SHC1; YWHAQ; SFN; MAP2K1; YWHAG; YWHAE
0.00020235	0.00299415	Purine Nucleoside Phosphorylase Deficiency	SMPDB	TXN; ATIC; PNP; NUDT2; PAICS; RRM2; ADA; GART
0.00020235	0.00299415	Xanthine Dehydrogenase Deficiency (Xanthinuria)	SMPDB	TXN; ATIC; PNP; NUDT2; PAICS; RRM2; ADA; GART
0.00020235	0.00299415	Adenylosuccinate Lyase Deficiency	SMPDB	TXN; ATIC; PNP; NUDT2; PAICS; RRM2; ADA; GART
0.00020235	0.00299415	AICA-Ribosiduria	SMPDB	TXN; ATIC; PNP; NUDT2; PAICS; RRM2; ADA; GART
0.00020235	0.00299415	Adenine phosphoribosyltransferase deficiency (APRT)	SMPDB	TXN; ATIC; PNP; NUDT2; PAICS; RRM2; ADA; GART
0.00020235	0.00299415	Mitochondrial DNA depletion syndrome	SMPDB	TXN; ATIC; PNP; NUDT2; PAICS; RRM2; ADA; GART
0.00020235	0.00299415	Myoadenylate deaminase deficiency	SMPDB	TXN; ATIC; PNP; NUDT2; PAICS; RRM2; ADA; GART
0.00020235	0.00299415	Purine Metabolism	SMPDB	TXN; ATIC; PNP; NUDT2; PAICS; RRM2; ADA; GART
0.00020235	0.00299415	Molybdenum Cofactor Deficiency	SMPDB	TXN; ATIC; PNP; NUDT2; PAICS; RRM2; ADA; GART
0.00020235	0.00299415	Adenosine Deaminase Deficiency	SMPDB	TXN; ATIC; PNP; NUDT2; PAICS; RRM2; ADA; GART
0.00020235	0.00299415	Gout or Kelley-Seegmiller Syndrome	SMPDB	TXN; ATIC; PNP; NUDT2; PAICS; RRM2; ADA; GART
0.00020235	0.00299415	Lesch-Nyhan Syndrome (LNS)	SMPDB	TXN; ATIC; PNP; NUDT2; PAICS; RRM2; ADA; GART
0.00020235	0.00299415	Xanthinuria type I	SMPDB	TXN; ATIC; PNP; NUDT2; PAICS; RRM2; ADA; GART
0.00020235	0.00299415	Xanthinuria type II	SMPDB	TXN; ATIC; PNP; NUDT2; PAICS; RRM2; ADA; GART
0.000231687	0.00340167	Clathrin-mediated endocytosis	Reactome	AP2S1; RPS27A; COPS2; ARPC2; ARPC1A; HSPA8; COPS8; ARPC5; AP2M1; ARPC3; ADRB2; TOR1A; SH3GL1; COPS3; ACTR3; SYT2; AGFG1
0.000245263	0.0035733	Cdc20:Phospho-APC/C mediated degradation of Cyclin A	Reactome	MAD2L1; CCNA2; BUB3; BUB1B; RPS27A; UBE2E1; CDC20
0.000297712	0.00430432	Association of TriC/CCT with target proteins during biosynthesis	Reactome	CCT8; CCT2; CCT3; CCT7; SPHK1; CCT5; TCP1; CCT4
0.000304322	0.00436656	CD4 T cell receptor signaling	INOH	PSMA4; PPP3R1; UBE2N; PSMD4; PSMD7; PSMD1; PSMD2; MAP2K1; FOSL1; PSMA7; MAPK10; PSMA5; PSMB7; PSMB6; PSMC2; PSMB5
0.000307554	0.00437975	Activation of BH3-only proteins	Reactome	YWHAZ; DYNLL1; PPP3R1; YWHAQ; SFN; YWHAG; YWHAE
0.000311336	0.00440053	Deubiquitination	Reactome	RAD23B; PSMD4; PSMD7; RPS27A; PSMD1; USP5; HIF1A; PSMD2; VDAC2; VDAC1; CCNA2; PSMA7; PSMA4; PSMA5; PSMC2; CDC25A; PSME3; TNIP2; RUVBL1; UCHL3; PSMD14; CDC20; ADRB2; ACTL6A; PSMB7; PSMB6; PSMB5
0.000332895	0.00444798	Cell cycle	Wikipathways	YWHAZ; CCNB2; CCNB1; ORC5; CCNA2; BUB3; PLK1; CDC25A; YWHAQ; CDC20; SFN; CDK7; ORC1; YWHAG; YWHAE
0.00033583	0.00444798	Gluconeogenesis	SMPDB	GPI; GAPDH; TPI1; MDH2; PGAM1; ALDOA
0.00033583	0.00444798	Glycogenosis, Type IA. Von gierke disease	SMPDB	GPI; GAPDH; TPI1; MDH2; PGAM1; ALDOA
0.00033583	0.00444798	Glycogenosis, Type IC	SMPDB	GPI; GAPDH; TPI1; MDH2; PGAM1; ALDOA
0.00033583	0.00444798	Glycogen Storage Disease Type 1A (GSD1A) or Von Gierke Disease	SMPDB	GPI; GAPDH; TPI1; MDH2; PGAM1; ALDOA
0.00033583	0.00444798	Triosephosphate isomerase	SMPDB	GPI; GAPDH; TPI1; MDH2; PGAM1; ALDOA
0.00033583	0.00444798	Fructose-1,6-diphosphatase deficiency	SMPDB	GPI; GAPDH; TPI1; MDH2; PGAM1; ALDOA
0.00033583	0.00444798	Phosphoenolpyruvate carboxykinase deficiency 1 (PEPCK1)	SMPDB	GPI; GAPDH; TPI1; MDH2; PGAM1; ALDOA
0.00033583	0.00444798	Glycogenosis, Type IB	SMPDB	GPI; GAPDH; TPI1; MDH2; PGAM1; ALDOA
0.000384057	0.00494833	estrogen responsive protein efp controls cell cycle and breast tumors growth	BioCarta	CDK8; CCNB2; CCNB1; SFN; CDK7
0.000384057	0.00494833	Glycolysis	SMPDB	ALDOA; TPI1; PGAM1; GPI; GAPDH
0.000384057	0.00494833	Glycogenosis, Type VII. Tarui disease	SMPDB	ALDOA; TPI1; PGAM1; GPI; GAPDH
0.000384057	0.00494833	Fanconi-bickel syndrome	SMPDB	ALDOA; TPI1; PGAM1; GPI; GAPDH
0.000389499	0.00498454	The citric acid (TCA) cycle and respiratory electron transport	Reactome	NDUFAB1; ETFA; COX5A; DLD; SLC16A3; NDUFB4; NDUFB3; CYCS; UQCRFS1; MDH2; NDUFA12; FH; PDHB; COX7A2L; VDAC1; LDHA; SLC25A27; UQCRC1
0.000397549	0.00505341	TNFalpha	NetPath	RPL6; COPS3; RPL4; PSMD1; PSMD2; MTIF2; PRC1; YWHAZ; TXN; YWHAQ; FADD; PSMC2; ACTL6A; YWHAG; YWHAE; PFDN2; TRAF7; TNIP2; TNFRSF1A; KPNA2; HSP90AA1; PSMB5; PSMD7
0.000437127	0.00551945	Protein export - Homo sapiens (human)	KEGG	SEC11A; SRPRB; SRP14; SEC61G; SRP72; SEC61B
0.000506773	0.00635648	FOXM1 transcription factor network	PID	CCNB2; CCNB1; CCNA2; PLK1; CKS1B; MAP2K1; FOXM1; NEK2
0.000537953	0.00670317	Polo-like kinase mediated events	Reactome	PLK1; CCNB2; CCNB1; FOXM1; CDC25A
0.000560601	0.00689651	Innate Immune System	Reactome	PSMA5; CYFIP1; ACTG1; PPP3R1; PLAUR; PSMD7; HSPA8; PSMD1; PSMD2; ALDOA; MAP2K1; MAPK10; PGAM1; S100A11; DYNLL1; XRCC5; DERA; SHC1; KCMF1; CCT8; CCT2; C4BPA; CAP1; RHOF; PRDX6; S100A9; S100A8; FADD; B4GALT1; RAB10; PSMC2; IRAK1; PYGL; GGH; PKM; CTSH; SARM1; ANXA2; CTSL; GPI; TXN; ARPC3; ARPC2; SRP14; ARPC5; TNIP2; PIGR; PGM2; CFL1; PPIA; GDI2; PI3; GLA; S100A7; PAFAH1B2; UBE2N; PLAU; PSMD14; ARPC1…
0.000560752	0.00689651	RHOBTB2 GTPase cycle	Reactome	TWF1; ACTG1; CCT2; CCT7; HSP90AA1; HNRNPC
0.000598307	0.00726406	Deposition of new CENPA-containing nucleosomes at the centromere	Reactome	CENPO; CENPN; RUVBL1; OIP5; CENPH; CENPW; HJURP; NPM1
0.000598307	0.00726406	Nucleosome assembly	Reactome	CENPO; CENPN; RUVBL1; OIP5; CENPH; CENPW; HJURP; NPM1
0.000733925	0.00885385	y branching of actin filaments	BioCarta	ARPC3; ARPC2; ARPC1A; ACTR3; PSMA7
0.000792712	0.00950251	Collagen formation	Reactome	LOXL2; CTSL; COL11A1; BMP1; PLOD2; PLOD3; COL4A4; COL4A3; LAMC2; LAMB3; PPIB; MMP1
0.000834659	0.00988028	Detoxification of Reactive Oxygen Species	Reactome	TXN; PRDX6; NUDT2; PRDX3; CYCS; GPX8; TXNRD1
0.000834659	0.00988028	EPHB-mediated forward signaling	Reactome	ACTG1; ARPC3; ARPC2; ARPC1A; ARPC5; CFL1; ACTR3
0.000874996	0.0102934	Glucose metabolism	Reactome	GPI; SEC13; GAPDH; NUP37; PFKP; TPI1; MDH2; MDH1; PGAM1; ALDOA; PKM; PGK1
0.00097868	0.0110334	Glycogen synthetase deficiency	SMPDB	UGDH; PYGL; GPI; UGP2; GBE1
0.00097868	0.0110334	Glycogenosis, Type III. Cori disease, Debrancher glycogenosis	SMPDB	UGDH; PYGL; GPI; UGP2; GBE1
0.00097868	0.0110334	Mucopolysaccharidosis VI. Sly syndrome	SMPDB	UGDH; PYGL; GPI; UGP2; GBE1
0.00097868	0.0110334	Sucrase-isomaltase deficiency	SMPDB	UGDH; PYGL; GPI; UGP2; GBE1
0.00097868	0.0110334	Glycogenosis, Type IV. Amylopectinosis, Anderson disease	SMPDB	UGDH; PYGL; GPI; UGP2; GBE1
0.00097868	0.0110334	Glycogenosis, Type VI. Hers disease	SMPDB	UGDH; PYGL; GPI; UGP2; GBE1
0.00097868	0.0110334	Starch and Sucrose Metabolism	SMPDB	UGDH; PYGL; GPI; UGP2; GBE1
0.000996286	0.0110998	Starch and sucrose metabolism - Homo sapiens (human)	KEGG	TREH; GPI; AMY2B; PGM2; GBE1; PYGL; UGP2
0.000996286	0.0110998	RHOBTB GTPase Cycle	Reactome	TWF1; ACTG1; COPS2; CCT7; CCT2; HSP90AA1; HNRNPC
0.0010625	0.0117682	role of ran in mitotic spindle regulation	BioCarta	RAN; TPX2; AURKA; KPNA2
0.00110672	0.0119779	Mercaptopurine Action Pathway	SMPDB	TXN; ATIC; PNP; NUDT2; PAICS; RRM2; ADA; GART
0.00110672	0.0119779	Azathioprine Action Pathway	SMPDB	TXN; ATIC; PNP; NUDT2; PAICS; RRM2; ADA; GART
0.00110672	0.0119779	Thioguanine Action Pathway	SMPDB	TXN; ATIC; PNP; NUDT2; PAICS; RRM2; ADA; GART
0.00110672	0.0119779	Assembly of collagen fibrils and other multimeric structures	Reactome	LOXL2; CTSL; BMP1; COL4A4; COL4A3; LAMC2; LAMB3; MMP1
0.00111496	0.0119984	mRNA Splicing - Major Pathway	Reactome	ALYREF; SF3B6; SNRPD1; GTF2F2; SMNDC1; CPSF3; HSPA8; SNRPA1; PRPF4; LSM3; PPIL1; HNRNPK; EIF4A3; HNRNPC; YBX1; SNRPG; HNRNPF; SNRPE
0.00114309	0.0122317	Central carbon metabolism in cancer - Homo sapiens (human)	KEGG	SLC16A3; HIF1A; PFKP; MAP2K1; SLC2A1; PGAM1; PDHB; LDHA; GLS2; PKM
0.00116382	0.0123836	Ribosome biogenesis in eukaryotes - Homo sapiens (human)	KEGG	GNL3; RPP40; NOP10; RAN; RPP30; RIOK1; RPP25; EIF6; GTPBP4; NOB1; WDR43; POP7; GAR1
0.00118154	0.0124324	ATR signaling pathway	PID	YWHAZ; CCNA2; TIPIN; PLK1; CDC25A; SMARCAL1; RAD51
0.00118154	0.0124324	RHO GTPases Activate WASPs and WAVEs	Reactome	CYFIP1; ACTG1; ARPC3; ARPC2; ARPC1A; ARPC5; ACTR3
0.00134534	0.0140777	One-carbon metabolism	Wikipathways	ATIC; MTHFD2; MTHFS; MTHFD1L; GART; AMT
0.00142507	0.0148301	Glycolysis	Reactome	GPI; SEC13; GAPDH; NUP37; PFKP; TPI1; PGAM1; ALDOA; PGK1; PKM
0.00153702	0.0158213	Regulation of localization of FOXO transcription factors	Reactome	YWHAZ; SFN; YWHAQ; YWHAG
0.00153702	0.0158213	how does salmonella hijack a cell	BioCarta	ARPC3; ARPC2; ARPC1A; ACTR3
0.00163226	0.016684	Cooperation of PDCL (PhLP1) and TRiC/CCT in G-protein beta folding	Reactome	CCT8; CCT2; CCT3; CCT7; CCT4; CCT5; TCP1
0.00164279	0.016684	HSP90 chaperone cycle for steroid hormone receptors (SHR)	Reactome	PTGES3; HSP90AA1; HSPA8; FKBP4; NR3C2
0.00166496	0.016684	Phosphorylation of Emi1	Reactome	PLK1; CCNB1; CDC20
0.00166496	0.016684	Metal sequestration by antimicrobial proteins	Reactome	S100A7; S100A9; S100A8
0.00166496	0.016684	2,-deoxy-&alpha;-D-ribose 1-phosphate degradation	HumanCyc	ALDH1B1; DERA; PGM2
0.00167369	0.016684	CD4 T cell receptor signaling-NFkB cascade	INOH	UBE2N; PSMD4; PSMD7; PSMD1; PSMD2; PSMA7; PSMA4; PSMA5; PSMB7; PSMB6; PSMC2; PSMB5
0.00184068	0.0182526	mRNA Splicing	Reactome	ALYREF; SF3B6; SNRPD1; GTF2F2; SMNDC1; CPSF3; HSPA8; SNRPA1; PRPF4; LSM3; PPIL1; HNRNPK; EIF4A3; HNRNPC; YBX1; SNRPG; HNRNPF; SNRPE
0.0019635	0.0193692	Pentose phosphate pathway - Homo sapiens (human)	KEGG	GPI; PGM2; PFKP; RPE; ALDOA; DERA
0.00201038	0.0197288	ECM-receptor interaction - Homo sapiens (human)	KEGG	HMMR; ITGB1; FRAS1; CHAD; ITGA5; FREM2; FREM1; COL4A4; COL4A3; LAMC2; LAMB3
0.0020451	0.0198637	Noncanonical activation of NOTCH3	Reactome	YBX1; NOTCH3
0.0020451	0.0198637	purine deoxyribonucleosides degradation	HumanCyc	PNP; ADA
0.00207079	0.0198662	TGF-beta super family signaling pathway canonical	INOH	PSMD4; PSMD7; PSMD1; PSMD2; MAPK10; PSMA7; PSMA4; PSMA5; PSMB7; PSMB6; PSMB5; GDF7; PSMC2
0.00207683	0.0198662	downregulated of mta-3 in er-negative breast tumors	BioCarta	TUBA1C; TUBA4A; SNAI1; ALDOA; GAPDH
0.00207683	0.0198662	p38 signaling mediated by MAPKAP kinases	PID	YWHAZ; SFN; YWHAQ; YWHAG; YWHAE
0.00214124	0.0200768	Methotrexate Action Pathway	SMPDB	MTHFS; MTHFD1L; GGH; MTHFD2
0.00214124	0.0200768	Folate malabsorption, hereditary	SMPDB	MTHFS; MTHFD1L; GGH; MTHFD2
0.00214124	0.0200768	Methylenetetrahydrofolate Reductase Deficiency (MTHFRD)	SMPDB	MTHFS; MTHFD1L; GGH; MTHFD2
0.00214124	0.0200768	Folate Metabolism	SMPDB	MTHFS; MTHFD1L; GGH; MTHFD2
0.00234308	0.0218611	Synthesis of active ubiquitin: roles of E1 and E2 enzymes	Reactome	UBE2K; RPS27A; UBE2E1; USP5; UBE2T; UCHL3
0.00238268	0.0221215	Bacterial invasion of epithelial cells - Homo sapiens (human)	KEGG	ITGB1; SHC1; ARPC3; ARPC2; ARPC1A; ARPC5L; ITGA5; ARPC5; ACTR3; ACTG1
0.00248889	0.0229949	Mitochondrial protein import	Reactome	CHCHD3; TOMM40; GRPEL1; COA6; HSPD1; TIMM17A; TOMM5; VDAC1; TIMM23
0.00258889	0.023461	superpathway of pyrimidine deoxyribonucleotides <i>de novo</i> biosynthesis	HumanCyc	DTYMK; DUT; RRM2; CTPS1; NME1
0.00258889	0.023461	Inactivation of APC/C via direct inhibition of the APC/C complex	Reactome	MAD2L1; UBE2E1; CDC20; BUB3; BUB1B
0.00258889	0.023461	Inhibition of the proteolytic activity of APC/C required for the onset of anaphase by mitotic spindle checkpoint components	Reactome	MAD2L1; UBE2E1; CDC20; BUB3; BUB1B
0.00258889	0.023461	Post-chaperonin tubulin folding pathway	Reactome	TUBA1C; TUBA1B; TUBB3; TBCA; TUBA4A
0.00276901	0.0248922	Beta1 integrin cell surface interactions	PID	ITGB1; COL11A1; PLAUR; ITGA5; PLAU; COL4A4; COL4A3; LAMC2; LAMB3
0.00281591	0.0248922	Ethanol Degradation	SMPDB	ALDH1B1; ACSS1; ADH1B
0.00281591	0.0248922	TFAP2A acts as a transcriptional repressor during retinoic acid induced cell differentiation	Reactome	HSPD1; NOP2; NPM1
0.00281591	0.0248922	Anchoring fibril formation	Reactome	LAMC2; LAMB3; BMP1
0.00281591	0.0248922	Activation of NIMA Kinases NEK9, NEK6, NEK7	Reactome	PLK1; CCNB2; CCNB1
0.00288691	0.0248922	p73 transcription factor network	PID	FBXO45; CCNB1; CCNA2; BUB3; PLK1; TP53I3; SFN; RAD51; ADA; AEN
0.00289138	0.0248922	Golgi Cisternae Pericentriolar Stack Reorganization	Reactome	PLK1; CCNB2; CCNB1; RAB1A
0.00289138	0.0248922	Pentose Phosphate Pathway	SMPDB	ALDOA; RPE; GPI; DERA
0.00289138	0.0248922	Glucose-6-phosphate dehydrogenase deficiency	SMPDB	ALDOA; RPE; GPI; DERA
0.00289138	0.0248922	Ribose-5-phosphate isomerase deficiency	SMPDB	ALDOA; RPE; GPI; DERA
0.00289138	0.0248922	Transaldolase deficiency	SMPDB	ALDOA; RPE; GPI; DERA
0.00299397	0.0256587	Macroautophagy	Reactome	TOMM40; DYNLL1; UBE2N; ATG101; HSPA8; TOMM5; RPS27A; DYNC1I2; PGAM5; HSP90AA1; VDAC1; PLIN3
0.00374959	0.0319898	SRP-dependent cotranslational protein targeting to membrane	Reactome	RPL22L1; SEC11A; SEC61G; RPLP0; SRPRB; RPL6; RPL4; RPS27A; SRP14; RPL26L1; RPS17; SRP72; SEC61B
0.00380314	0.0322603	Regulation of sister chromatid separation at the metaphase-anaphase transition	Wikipathways	BUB1B; MAD2L1; BUB3; CDC20
0.00381536	0.0322603	Translocation of SLC2A4 (GLUT4) to the plasma membrane	Reactome	YWHAZ; YWHAQ; SFN; RAB10; YWHAG; YWHAE
0.00387761	0.0326409	DNA Damage Recognition in GG-NER	Reactome	COPS2; COPS3; COPS8; RPS27A; RAD23B
0.00391503	0.0328101	Pyrimidine metabolism - Homo sapiens (human)	KEGG	NME1; CTPS1; PNP; NUDT2; UCK2; DTYMK; RRM2; DUT
0.00435465	0.0362674	glycogen biosynthesis	HumanCyc	PGM2; UGP2; GBE1
0.00436587	0.0362674	tRNA processing in the nucleus	Reactome	RPP40; RAN; SEC13; RPP25; NUP37; POP7; DDX1; RPP30
0.00443206	0.0366564	Class I PI3K signaling events mediated by Akt	PID	YWHAZ; YWHAQ; SFN; HSP90AA1; YWHAG; YWHAE
0.00463867	0.0381984	RNA transport - Homo sapiens (human)	KEGG	EIF3J; RPP40; CYFIP1; NUP210L; RAN; RPP25; SEC13; SNUPN; EIF3D; ALYREF; NUP37; STRAP; POP7; EIF2S1; RPP30; EIF4A3; EIF2S2
0.00489153	0.0399068	nsp1 from SARS-CoV-2 inhibits translation initiation in the host cell	Wikipathways	EIF3D; EIF3J; EIF2S1; EIF2S2
0.00489153	0.0399068	pyrimidine deoxyribonucleotides <i>de novo</i> biosynthesis	HumanCyc	DUT; DTYMK; RRM2; NME1
0.00493041	0.0399068	Apoptosis	Reactome	YWHAZ; DYNLL1; PPP3R1; YWHAQ; CYCS; DAPK2; SFN; C1QBP; FADD; DSG2; AVEN; YWHAG; YWHAE
0.00493041	0.0399068	PDGFR-beta signaling pathway	PID	YWHAZ; SPHK1; SHC1; ARPC3; ARPC2; YWHAQ; ARPC5; SFN; MAP2K1; MAPK10; ACTR3; YWHAG; YWHAE
0.00503884	0.0405684	Programmed Cell Death	Reactome	YWHAZ; DYNLL1; PPP3R1; DAPK2; YWHAQ; CYCS; HSP90AA1; SFN; C1QBP; FADD; DSG2; AVEN; YWHAG; YWHAE
0.00505498	0.0405684	Autophagy	Reactome	TOMM40; DYNLL1; UBE2N; ATG101; HSPA8; TOMM5; RPS27A; DYNC1I2; PGAM5; HSP90AA1; VDAC1; PLIN3
0.00508259	0.0406178	Metabolism of carbohydrates	Reactome	GAPDH; TPI1; MDH2; MDH1; PGAM1; DERA; GBE1; PFKP; RPE; UGP2; B4GALT1; NUP37; PYGL; PGK1; HMMR; GPI; B3GALT2; SEC13; PGM2; SORD; ALDOA; SLC2A1; PKM
0.00511921	0.0407386	Trk receptor signaling mediated by PI3K and PLC-gamma	PID	YWHAZ; SHC1; YWHAQ; SFN; YWHAG; YWHAE
0.00550229	0.0436039	Amino sugar and nucleotide sugar metabolism - Homo sapiens (human)	KEGG	GNPNAT1; GPI; UGDH; PGM2; CMAS; GFPT2; UGP2
0.00556991	0.0437735	Basigin interactions	Reactome	ITGB1; SLC16A3; ATP1B3; PPIA; MMP1
0.00556991	0.0437735	Aggrephagy	Reactome	RPS27A; UBE2N; DYNC1I2; DYNLL1; HSP90AA1
0.00567991	0.0444536	Sudden Infant Death Syndrome (SIDS) Susceptibility Pathways	Wikipathways	YWHAZ; ESR2; TPPP; CXCL8; YWHAQ; GAPDH; HIF1A; HSPD1; FOXM1; PRKAR1B; VIPR1; ALDOA; YBX1; YWHAG; YWHAE
0.00581266	0.0445484	Cardiac muscle contraction - Homo sapiens (human)	KEGG	COX5A; TPM3; CACNB1; TPM4; CACNA1D; ATP1B3; CACNA1F; UQCRFS1; COX7A2L; UQCRC1
0.00588134	0.0445484	Validated transcriptional targets of AP1 family members Fra1 and Fra2	PID	CCNA2; PLAUR; PLAU; FOSL1; CXCL8; MMP1
0.00588134	0.0445484	Glutaminolysis and Cancer	SMPDB	DLD; MDH2; FH; PDHB; LDHA; GLS2
0.00595076	0.0445484	glycine cleavage	HumanCyc	AMT; DLD
0.00595076	0.0445484	Attachment and Entry	Reactome	TMPRSS2; CTSL
0.00595076	0.0445484	Lactose synthesis	Reactome	B4GALT1; SLC2A1
0.00595076	0.0445484	Fibronectin matrix formation	Reactome	ITGB1; ITGA5
0.00595076	0.0445484	adenine and adenosine salvage III	HumanCyc	PNP; ADA
0.00595076	0.0445484	Formation of the active cofactor, UDP-glucuronate	Reactome	UGDH; UGP2
0.00595076	0.0445484	inosine-5,-phosphate biosynthesis	HumanCyc	PAICS; ATIC
0.00595076	0.0445484	tetrahydrofolate salvage from 5,10-methenyltetrahydrofolate	HumanCyc	GART; MTHFD2
0.00617079	0.0460137	role of pi3k subunit p85 in regulation of actin organization and cell migration	BioCarta	ARPC3; ARPC2; ARPC1A; ACTR3
0.006228	0.0462581	Golgi-to-ER retrograde transport	Reactome	COPZ1; DYNLL1; RAB1A; DYNC1I2; KIF23; ARF4; KIF11; ACTR1A; STX18; SURF4; GALNT2; PAFAH1B2
0.00631385	0.0463505	E2F-enabled inhibition of pre-replication complex formation	Reactome	CCNB1; ORC5; ORC1
0.00631385	0.0463505	Integration of provirus	Reactome	XRCC5; PPIA; HMGA1
0.00631385	0.0463505	sonic hedgehog receptor ptc1 regulates cell cycle	BioCarta	CCNB1; RASGRF1; CDK7
0.00658614	0.0481627	The oncogenic action of 2-hydroxyglutarate	SMPDB	FH; PDHB; MDH2; GLS2; DLD
0.00665287	0.0484636	Processing of Capped Intron-Containing Pre-mRNA	Reactome	PRPF4; HSPA8; SNRPD1; GTF2F2; SMNDC1; CPSF3; SEC13; SF3B6; SNRPA1; NUP37; LSM3; PPIL1; HNRNPK; EIF4A3; ALYREF; HNRNPC; YBX1; SNRPG; HNRNPF; SNRPE
0.00681881	0.0492932	Host Interactions of HIV factors	Reactome	AP2S1; RAN; SEC13; RPS27A; NUP37; HMGA1; AP2M1; AP1S1; NPM1; PPIA
0.00681881	0.0492932	Respiratory electron transport	Reactome	NDUFAB1; ETFA; COX5A; NDUFB4; NDUFB3; CYCS; NDUFA12; UQCRFS1; UQCRC1; COX7A2L
0.00690712	0.0497418	Translation Factors	Wikipathways	EIF3J; EIF3D; EIF6; EEF1B2; EIF2S2; EIF2S1; EIF5A
0.00715692	0.0513455	G1/S Transition	Reactome	CCNB1; ORC5; CCNA2; CDC25A; RPS27A; CKS1B; ORC1; RRM2; CDK7
0.00732688	0.0523664	Transcriptional Regulation by TP53	Reactome	EXO1; COX5A; RPS27A; CYCS; PRELID1; YWHAZ; TXN; TPX2; CCNA2; YWHAQ; TRIAP1; AURKA; YWHAG; TXNRD1; GPI; TP53I3; TP53INP1; NPM1; COX7A2L; CCNB1; GTF2F2; TAF9; SFN; CDK7; ARHGAP8; YWHAE; GLS2
0.00760657	0.0541611	G2/M Checkpoints	Reactome	YWHAZ; CCNB2; CCNB1; EXO1; UBE2N; CDC25A; YWHAQ; ORC5; ORC1; SFN; YWHAG; YWHAE
0.00770095	0.0544294	B cell receptor signaling	INOH	UBE2N; PSMD4; PSMD7; PSMD1; PSMD2; MAP2K1; PSMA7; PSMA4; PSMA5; PSMB7; PSMB6; PSMC2; PSMB5
0.00770174	0.0544294	Pyrimidine nucleotides nucleosides metabolism	INOH	NME1; CTPS1; UCK2; DTYMK; RRM2; ABAT; DUT
0.00786474	0.0553748	Cargo recognition for clathrin-mediated endocytosis	Reactome	AP2S1; COPS2; COPS3; SYT2; RPS27A; COPS8; AP2M1; ADRB2; TOR1A; SH3GL1; AGFG1
0.00842872	0.0591259	ErbB1 downstream signaling	PID	YWHAZ; ARPC3; ARPC2; YWHAQ; ARPC5; ARF4; SFN; MAP2K1; ACTR3; YWHAG; YWHAE
0.00846233	0.0591426	Nuclear Envelope (NE) Reassembly	Reactome	CCNB2; CCNB1; RAN; TUBA1B; SEC13; TUBB3; NUP37; TUBA1C; TUBA4A
0.00857794	0.0595114	Phagosome - Homo sapiens (human)	KEGG	ITGB1; SEC61G; TUBB; CTSL; ACTG1; TUBA1C; TUBA1B; DYNC1I2; ITGA5; TUBB3; ATP6V0A1; STX18; TUBA4A; SEC61B
0.00857794	0.0595114	Spliceosome - Homo sapiens (human)	KEGG	HSPA8; SNRPA1; SNRPD1; SMNDC1; SNRPG; SF3B6; ALYREF; LSM3; PPIL1; HNRNPK; HNRNPC; PRPF4; EIF4A3; SNRPE
0.00868444	0.0600304	Yersinia infection - Homo sapiens (human)	KEGG	ITGB1; ACTG1; ARPC3; ARPC2; ARPC1A; ARPC5L; ITGA5; ARPC5; MAP2K1; MAPK10; CXCL8; IRAK1; ACTR3
0.00899484	0.0608437	Cyclin E associated events during G1/S transition	Reactome	CDC25A; RPS27A; CCNA2; CKS1B; CDK7
0.00899484	0.0608437	Cyclin A:Cdk2-associated events at S phase entry	Reactome	CDC25A; RPS27A; CCNA2; CKS1B; CDK7
0.00899484	0.0608437	Pyruvate metabolism	Reactome	SLC16A3; VDAC1; PDHB; LDHA; DLD
0.00899484	0.0608437	The oncogenic action of L-2-hydroxyglutarate in Hydroxygluaricaciduria	SMPDB	FH; PDHB; MDH2; GLS2; DLD
0.00899484	0.0608437	Insulin-mediated glucose transport	PID	YWHAZ; SFN; YWHAQ; YWHAG; YWHAE
0.00899484	0.0608437	Gastric Cancer Network 1	Wikipathways	TPX2; RUVBL1; ACTL6A; ECT2; AURKA
0.00935427	0.0628262	TCA cycle	HumanCyc	FH; MDH2; MDH1; DLD
0.00935427	0.0628262	Apoptosis Modulation by HSP70	Wikipathways	TNFRSF1A; MAPK10; CYCS; FADD
0.0094905	0.063516	Pyruvate metabolism and Citric Acid (TCA) cycle	Reactome	DLD; SLC16A3; PDHB; MDH2; FH; VDAC1; LDHA
0.00980466	0.0653874	L13a-mediated translational silencing of Ceruloplasmin expression	Reactome	RPL22L1; EIF3J; RPLP0; RPL26L1; EIF3M; RPL6; RPL4; RPS27A; EIF3D; RPS17; EIF2S1; EIF2S2
0.00992579	0.065963	IL-17 signaling pathway - Homo sapiens (human)	KEGG	FOSL1; CXCL8; MAPK6; S100A9; S100A8; MAPK10; FADD; HSP90AA1; S100A7; MMP1
