# Supplementary material for: AVEN: a novel oncogenic biomarker with prognostic significance and implications of AVEN-associated immunophenotypes in lung adenocarcinoma
Source: Front Mol Biosci. 2023 Oct 16;10:1265359. doi: 10.3389/fmolb.2023.1265359 (PMC10613694; doi:10.3389/fmolb.2023.1265359)
Supplement: Supplementary file 1 [file DataSheet1.ZIP › supplementary/Supplementary Table S2_FMB.csv]

Patients ID	TIDE_Value	Group of patients
TCGA-50-6591-01A	4.77	AVEN_high
TCGA-44-6774-01A	4.23	AVEN_high
TCGA-55-6975-01A	4.2	AVEN_high
TCGA-38-4627-01A	4.02	AVEN_high
TCGA-44-2657-01A	3.89	AVEN_low
TCGA-55-7726-01A	3.81	AVEN_high
TCGA-99-AA5R-01A	3.81	AVEN_low
TCGA-64-5775-01A	3.73	AVEN_high
TCGA-86-8055-01A	3.72	AVEN_high
TCGA-50-6595-01A	3.66	AVEN_high
TCGA-75-7027-01A	3.56	AVEN_high
TCGA-93-7347-01A	3.56	AVEN_low
TCGA-55-8510-01A	3.5	AVEN_low
TCGA-64-1679-01A	3.47	AVEN_high
TCGA-44-2665-01A	3.46	AVEN_high
TCGA-69-8453-01A	3.41	AVEN_low
TCGA-MP-A4TI-01A	3.41	AVEN_high
TCGA-44-7662-01A	3.24	AVEN_high
TCGA-MP-A4TK-01A	3.11	AVEN_high
TCGA-L9-A444-01A	3.1	AVEN_low
TCGA-50-5055-01A	3.08	AVEN_high
TCGA-86-8279-01A	3.05	AVEN_high
TCGA-MP-A4T8-01A	3.04	AVEN_high
TCGA-86-A4P8-01A	3.02	AVEN_low
TCGA-MP-A4SY-01A	2.9	AVEN_high
TCGA-86-A4P7-01A	2.88	AVEN_low
TCGA-91-6847-01A	2.85	AVEN_low
TCGA-86-8054-01A	2.74	AVEN_high
TCGA-44-4112-01A	2.73	AVEN_high
TCGA-55-6971-01A	2.72	AVEN_low
TCGA-55-8505-01A	2.7	AVEN_high
TCGA-55-A48X-01A	2.62	AVEN_low
TCGA-93-A4JO-01A	2.62	AVEN_low
TCGA-55-6979-01A	2.61	AVEN_low
TCGA-55-7570-01A	2.54	AVEN_high
TCGA-55-6985-01A	2.4	AVEN_low
TCGA-49-AAR9-01A	2.39	AVEN_high
TCGA-69-7973-01A	2.39	AVEN_low
TCGA-55-8299-01A	2.32	AVEN_high
TCGA-53-7626-01A	2.26	AVEN_low
TCGA-50-5072-01A	2.18	AVEN_high
TCGA-50-5045-01A	2.12	AVEN_high
TCGA-64-5815-01A	2.11	AVEN_high
TCGA-44-6778-01A	2.09	AVEN_low
TCGA-55-A48Y-01A	2.07	AVEN_high
TCGA-73-4670-01A	2.07	AVEN_high
TCGA-62-A46V-01A	2.06	AVEN_high
TCGA-44-3919-01A	2	AVEN_low
TCGA-44-7661-01A	2	AVEN_high
TCGA-44-7671-01A	1.97	AVEN_high
TCGA-50-5946-01A	1.93	AVEN_low
TCGA-55-6981-01A	1.91	AVEN_low
TCGA-MP-A4TD-01A	1.89	AVEN_low
TCGA-78-7155-01A	1.82	AVEN_high
TCGA-05-4434-01A	1.81	AVEN_high
TCGA-99-8025-01A	1.8	AVEN_high
TCGA-05-4390-01A	1.78	AVEN_low
TCGA-50-5936-01A	1.78	AVEN_high
TCGA-44-7667-01A	1.74	AVEN_high
TCGA-50-5944-01A	1.73	AVEN_low
TCGA-49-6743-01A	1.68	AVEN_high
TCGA-55-6983-01A	1.67	AVEN_high
TCGA-78-8662-01A	1.66	AVEN_low
TCGA-50-5933-01A	1.61	AVEN_high
TCGA-55-6712-01A	1.59	AVEN_low
TCGA-L9-A8F4-01A	1.59	AVEN_low
TCGA-05-4410-01A	1.55	AVEN_low
TCGA-50-8459-01A	1.55	AVEN_high
TCGA-44-7670-01A	1.53	AVEN_low
TCGA-95-7944-01A	1.53	AVEN_high
TCGA-L9-A443-01A	1.5	AVEN_high
TCGA-75-6214-01A	1.49	AVEN_high
TCGA-44-6145-01A	1.45	AVEN_high
TCGA-64-1678-01A	1.42	AVEN_high
TCGA-55-A48Z-01A	1.41	AVEN_low
TCGA-73-4676-01A	1.41	AVEN_high
TCGA-67-6217-01A	1.38	AVEN_low
TCGA-05-4417-01A	1.33	AVEN_high
TCGA-93-7348-01A	1.32	AVEN_low
TCGA-55-8205-01A	1.31	AVEN_high
TCGA-97-7937-01A	1.29	AVEN_low
TCGA-73-4658-01A	1.26	AVEN_high
TCGA-86-7955-01A	1.26	AVEN_high
TCGA-55-6978-01A	1.24	AVEN_high
TCGA-91-6836-01A	1.24	AVEN_high
TCGA-50-5044-01A	1.22	AVEN_high
TCGA-78-7146-01A	1.18	AVEN_high
TCGA-69-7761-01A	1.12	AVEN_low
TCGA-50-6673-01A	1.08	AVEN_low
TCGA-78-7159-01A	1.07	AVEN_high
TCGA-64-5779-01A	1.05	AVEN_low
TCGA-MP-A4TC-01A	1.05	AVEN_high
TCGA-97-A4M3-01A	1.01	AVEN_high
TCGA-05-5429-01A	1	AVEN_high
TCGA-55-A490-01A	0.99	AVEN_low
TCGA-35-5375-01A	0.98	AVEN_low
TCGA-05-4402-01A	0.97	AVEN_low
TCGA-69-7763-01A	0.96	AVEN_high
TCGA-78-7149-01A	0.96	AVEN_high
TCGA-73-4659-01A	0.95	AVEN_high
TCGA-86-8674-01A	0.94	AVEN_high
TCGA-50-6590-01A	0.9	AVEN_high
TCGA-55-8090-01A	0.85	AVEN_high
TCGA-44-7660-01A	0.84	AVEN_low
TCGA-50-5051-01A	0.82	AVEN_low
TCGA-55-8616-01A	0.8	AVEN_low
TCGA-44-5644-01A	0.78	AVEN_high
TCGA-75-6207-01A	0.77	AVEN_high
TCGA-62-A46O-01A	0.76	AVEN_high
TCGA-75-5147-01A	0.72	AVEN_high
TCGA-83-5908-01A	0.72	AVEN_high
TCGA-86-7954-01A	0.72	AVEN_low
TCGA-NJ-A55R-01A	0.72	AVEN_low
TCGA-05-4432-01A	0.64	AVEN_low
TCGA-05-5428-01A	0.64	AVEN_high
TCGA-50-5939-01A	0.64	AVEN_high
TCGA-78-7539-01A	0.64	AVEN_low
TCGA-J2-8194-01A	0.6	AVEN_high
TCGA-MP-A4TF-01A	0.6	AVEN_high
TCGA-55-8207-01A	0.55	AVEN_low
TCGA-86-7701-01A	0.54	AVEN_high
TCGA-93-8067-01A	0.54	AVEN_high
TCGA-38-4629-01A	0.53	AVEN_high
TCGA-62-8398-01A	0.52	AVEN_high
TCGA-86-8672-01A	0.52	AVEN_high
TCGA-78-7153-01A	0.51	AVEN_low
TCGA-55-1594-01A	0.49	AVEN_high
TCGA-L9-A5IP-01A	0.44	AVEN_high
TCGA-44-2668-01A	0.43	AVEN_high
TCGA-49-4507-01A	0.42	AVEN_high
TCGA-86-7713-01A	0.42	AVEN_low
TCGA-91-6840-01A	0.37	AVEN_low
TCGA-05-4397-01A	0.36	AVEN_high
TCGA-55-8620-01A	0.34	AVEN_low
TCGA-86-7711-01A	0.34	AVEN_high
TCGA-75-5125-01A	0.33	AVEN_high
TCGA-49-4510-01A	0.32	AVEN_low
TCGA-86-8668-01A	0.32	AVEN_low
TCGA-55-7911-01A	0.31	AVEN_high
TCGA-95-8494-01A	0.31	AVEN_high
TCGA-05-4426-01A	0.28	AVEN_high
TCGA-86-8673-01A	0.24	AVEN_high
TCGA-05-4389-01A	0.21	AVEN_low
TCGA-55-8097-01A	0.19	AVEN_low
TCGA-53-7624-01A	0.16	AVEN_high
TCGA-05-4418-01A	0.15	AVEN_high
TCGA-78-7160-01A	0.15	AVEN_high
TCGA-05-4425-01A	0.14	AVEN_low
TCGA-55-6986-01A	0.14	AVEN_high
TCGA-55-8094-01A	0.14	AVEN_low
TCGA-35-4123-01A	0.12	AVEN_high
TCGA-55-1596-01A	0.09	AVEN_low
TCGA-97-8176-01A	0.09	AVEN_high
TCGA-L9-A7SV-01A	0.09	AVEN_low
TCGA-05-4424-01A	0.08	AVEN_low
TCGA-05-4250-01A	0.06	AVEN_high
TCGA-97-8174-01A	0.03	AVEN_low
TCGA-05-4427-01A	0.02	AVEN_high
TCGA-50-5942-01A	-0.01	AVEN_low
TCGA-91-6848-01A	-0.01	AVEN_high
TCGA-44-6148-01A	-0.02	AVEN_low
TCGA-50-5932-01A	-0.02	AVEN_high
TCGA-86-8281-01A	-0.02	AVEN_high
TCGA-64-5781-01A	-0.03	AVEN_high
TCGA-44-6777-01A	-0.08	AVEN_high
TCGA-55-8506-01A	-0.12	AVEN_low
TCGA-35-4122-01A	-0.2	AVEN_high
TCGA-50-5935-01A	-0.25	AVEN_low
TCGA-55-7815-01A	-0.26	AVEN_high
TCGA-78-7147-01A	-0.26	AVEN_low
TCGA-53-7813-01A	-0.27	AVEN_low
TCGA-95-A4VP-01A	-0.27	AVEN_low
TCGA-99-8033-01A	-0.28	AVEN_high
TCGA-44-2666-01A	-0.3	AVEN_low
TCGA-97-8171-01A	-0.31	AVEN_high
TCGA-NJ-A4YP-01A	-0.31	AVEN_high
TCGA-55-8085-01A	-0.36	AVEN_high
TCGA-97-7546-01A	-0.38	AVEN_low
TCGA-J2-A4AG-01A	-0.4	AVEN_high
TCGA-69-8253-01A	-0.45	AVEN_high
TCGA-78-7535-01A	-0.46	AVEN_low
TCGA-71-6725-01A	-0.48	AVEN_high
TCGA-L9-A50W-01A	-0.49	AVEN_low
TCGA-55-A4DF-01A	-0.54	AVEN_low
TCGA-44-2655-01A	-0.57	AVEN_high
TCGA-49-6767-01A	-0.61	AVEN_high
TCGA-80-5608-01A	-0.63	AVEN_low
TCGA-86-8280-01A	-0.63	AVEN_low
TCGA-44-6147-01A	-0.64	AVEN_low
TCGA-75-7025-01A	-0.68	AVEN_low
TCGA-62-A472-01A	-0.71	AVEN_high
TCGA-44-2659-01A	-0.74	AVEN_low
TCGA-78-8640-01A	-0.74	AVEN_low
TCGA-44-2666-01B	-0.76	AVEN_low
TCGA-49-4506-01A	-0.76	AVEN_high
TCGA-75-7031-01A	-0.76	AVEN_low
TCGA-97-7941-01A	-0.76	AVEN_low
TCGA-78-7156-01A	-0.79	AVEN_high
TCGA-55-6984-01A	-0.81	AVEN_high
TCGA-50-8460-01A	-0.82	AVEN_low
TCGA-44-5643-01A	-0.84	AVEN_high
TCGA-78-7152-01A	-0.87	AVEN_high
TCGA-44-6146-01B	-0.88	AVEN_low
TCGA-05-4249-01A	-0.91	AVEN_low
TCGA-55-A492-01A	-0.94	AVEN_high
TCGA-44-3917-01A	-0.97	AVEN_low
TCGA-55-1592-01A	-0.98	AVEN_low
TCGA-95-8039-01A	-0.98	AVEN_high
TCGA-69-A59K-01A	-1.08	AVEN_low
TCGA-78-7536-01A	-1.08	AVEN_low
TCGA-50-6597-01A	-1.09	AVEN_low
TCGA-49-AAR0-01A	-1.16	AVEN_low
TCGA-49-AARQ-01A	-1.19	AVEN_low
TCGA-44-A47A-01A	-1.2	AVEN_high
TCGA-97-8172-01A	-1.21	AVEN_low
TCGA-44-6147-01B	-1.22	AVEN_low
TCGA-44-6775-01C	-1.23	AVEN_low
TCGA-55-A4DG-01A	-1.23	AVEN_low
TCGA-49-AAQV-01A	-1.26	AVEN_high
TCGA-55-8514-01A	-1.28	AVEN_low
TCGA-67-3770-01A	-1.3	AVEN_low
TCGA-55-6970-01A	-1.34	AVEN_high
TCGA-55-6543-01A	-1.35	AVEN_low
TCGA-73-4662-01A	-1.38	AVEN_low
TCGA-73-4677-01A	-1.4	AVEN_high
TCGA-49-4488-01A	-1.42	AVEN_high
TCGA-50-8457-01A	-1.44	AVEN_low
TCGA-44-6146-01A	-1.45	AVEN_low
TCGA-67-4679-01B	-1.48	AVEN_low
TCGA-44-3917-01B	-1.49	AVEN_low
TCGA-62-8397-01A	-1.5	AVEN_low
TCGA-97-A4M7-01A	-1.54	AVEN_low
TCGA-93-A4JP-01A	-1.6	AVEN_low
TCGA-86-8669-01A	-1.74	AVEN_low
TCGA-67-3773-01A	-1.79	AVEN_low
TCGA-62-A46R-01A	-1.88	AVEN_low
TCGA-97-A4M1-01A	-1.9	AVEN_low
TCGA-62-A46S-01A	-1.91	AVEN_low
TCGA-44-7659-01A	-1.96	AVEN_low
TCGA-05-4403-01A	-2.03	AVEN_high
TCGA-44-5645-01B	-2.05	AVEN_low
TCGA-44-5645-01A	-2.11	AVEN_low
TCGA-05-4415-01A	-2.22	AVEN_high
TCGA-91-8497-01A	-2.23	AVEN_low
TCGA-64-1677-01A	-2.32	AVEN_low
TCGA-NJ-A55O-01A	-2.52	AVEN_low
TCGA-69-8254-01A	-2.54	AVEN_low
TCGA-44-3918-01B	-2.55	AVEN_low
TCGA-MP-A4T6-01A	-2.55	AVEN_low
TCGA-44-2656-01B	-2.57	AVEN_low
TCGA-MP-A4SW-01A	-2.57	AVEN_low
TCGA-86-A456-01A	-2.8	AVEN_low
TCGA-62-A46Y-01A	-2.89	AVEN_high
TCGA-91-8496-01A	-2.94	AVEN_low
TCGA-55-8206-01A	-3.06	AVEN_low
TCGA-97-A4M0-01A	-3.2	AVEN_low
TCGA-J2-A4AE-01A	-3.51	AVEN_low
TCGA-75-6203-01A	-3.75	AVEN_low
TCGA-97-A4M2-01A	-4.89	AVEN_low
TCGA-55-7728-01A	-5.23	AVEN_low
