# Supplementary material for: AVEN: a novel oncogenic biomarker with prognostic significance and implications of AVEN-associated immunophenotypes in lung adenocarcinoma
Source: Front Mol Biosci. 2023 Oct 16;10:1265359. doi: 10.3389/fmolb.2023.1265359 (PMC10613694; doi:10.3389/fmolb.2023.1265359)
Supplement: Supplementary file 1 [file DataSheet1.ZIP › supplementary/Supplementary Table S3_FMB.xlsx]

## Sheet: Sheet1
Dataset	Cancer type	subtype	Endpoint	Cohort	N	Cox p-value	In (HR)	HR [95% Cilow-CIupp]
jacob-00182-MSK	Lung cancer	Adenocarcinoma	Overall Survival	MSK	104	0.011522	1	2.73 [1.25 - 5.95]
GSE31210	Lung cancer	Adenocarcinoma	Overall Survival	NCCRI	204	0.000472	1.35	3.87 [1.81 - 8.28]
GSE31210	Lung cancer	Adenocarcinoma	Relapse Free Survival	NCCRI	204	7.3e-05	1.15	3.16 [1.79 - 5.58]
GSE13213	Lung cancer	Adenocarcinoma	Overall Survival	Nagoya (1995-1999, 2002-2004)	117	0.419755	0.22	1.24 [0.73 - 2.10]
jacob-00182-UM	Lung cancer	Adenocarcinoma	Overall Survival	UM	178	0.136008	0.46	1.59 [0.86 - 2.92]
GSE4573	Lung cancer	Squamous cell carcinoma	Overall Survival	Michigan (1991-2002)	129	0.630457	-0.14	0.87 [0.49 - 1.55]
GSE17710	Lung cancer	Squamous cell carcinoma	Relapse Free Survival	UNC	56	0.832594	-0.07	0.93 [0.49 - 1.77]
jacob-00182-CANDF	Lung cancer	Adenocarcinoma	Overall Survival	CAN/DF	82	0.844576	0.1	1.10 [0.42 - 2.87]
