# Supplementary material for: AVEN: a novel oncogenic biomarker with prognostic significance and implications of AVEN-associated immunophenotypes in lung adenocarcinoma
Source: Front Mol Biosci. 2023 Oct 16;10:1265359. doi: 10.3389/fmolb.2023.1265359 (PMC10613694; doi:10.3389/fmolb.2023.1265359)
Supplement: Supplementary file 1 [file DataSheet1.ZIP › supplementary/Supplementary Table S4_FMB.xlsx]

## Sheet: Sheet1
Gene name	HR	L95CI	H95CI	p-value
ABAT	0.928587	0.887491	0.971586	0.00133632
ACKR3	1.00251	1.00065	1.00438	0.00814325
ACOXL	0.874852	0.803325	0.952749	0.00212489
ACTG1	1.00018	1.00009	1.00028	0.000241842
ACTR1A	1.01165	1.00403	1.01933	0.00267072
AHNAK2	1.01337	1.00861	1.01814	3.10605e-08
AHSA1	1.00939	1.00487	1.01393	4.50307e-05
ALDOA	1.00063	1.00028	1.00099	0.00048792
ALYREF	1.00381	1.00157	1.00605	0.00085474
AMT	0.952234	0.91931	0.986337	0.00640557
ANKDD1B	0.894701	0.8223	0.973476	0.00975636
ANKRD44	0.93226	0.883883	0.983286	0.00988249
ANLN	1.01119	1.00713	1.01528	6.1785e-08
ANP32B	1.0034	1.00174	1.00507	6.15456e-05
ANXA2	1.00171	1.00108	1.00235	1.42732e-07
AP2M1	1.00361	1.00175	1.00547	0.000138163
AP2S1	1.00383	1.00148	1.00619	0.00141837
AP3S1	1.02419	1.01419	1.03428	1.78846e-06
APCDD1L	1.02415	1.00849	1.04005	0.0024001
ARHGAP11A	1.02362	1.00639	1.04114	0.0070184
ARNTL2	1.01453	1.00971	1.01938	2.87917e-09
ARPC2	1.00546	1.00182	1.00911	0.00326818
ARPC5L	1.0138	1.00408	1.0236	0.00528552
ASUN	1.01353	1.0069	1.02022	6.08921e-05
ATP13A4	0.981021	0.969685	0.992491	0.00123372
ATP1B3	1.004	1.00215	1.00586	2.27402e-05
AURKA	1.00987	1.00396	1.01582	0.00103733
AVEN	1.02381	1.01134	1.03643	0.0001672
B4GALT1	1.00303	1.00158	1.00448	4.07484e-05
BMP1	1.02646	1.01521	1.03784	3.42489e-06
BTBD9	0.970932	0.953245	0.988948	0.00166253
BUB3	1.01782	1.00563	1.03015	0.00405906
BZW1	1.0104	1.0054	1.01542	4.38386e-05
C11orf24	1.01223	1.00485	1.01967	0.00113444
C15orf48	1.00113	1.00051	1.00176	0.000392492
C19orf33	1.00085	1.00036	1.00135	0.000641145
C1orf168	0.855938	0.761879	0.96161	0.00881735
C1QTNF6	1.02672	1.01709	1.03644	4.10717e-08
C20orf24	1.00683	1.00202	1.01165	0.0052813
C4BPA	0.998647	0.99778	0.999515	0.00225809
C7orf49	1.06567	1.03544	1.09678	1.47708e-05
C9orf40	1.04794	1.01673	1.0801	0.00240057
C9orf69	1.02144	1.01137	1.03161	2.72095e-05
CACNA1D	0.903506	0.845695	0.96527	0.00263268
CACYBP	1.01061	1.00375	1.01751	0.00237437
CBX7	0.947718	0.913899	0.982789	0.00377529
CCDC90B	1.03653	1.01488	1.05864	0.000862562
CCNA2	1.01027	1.00506	1.0155	0.000106066
CCNB1	1.00508	1.00232	1.00785	0.000298612
CCT2	1.00193	1.0006	1.00327	0.00436214
CCT4	1.00329	1.00149	1.00509	0.000329135
CCT8	1.00401	1.00184	1.00619	0.000289116
CD276	1.00957	1.00399	1.01518	0.00076338
CD3EAP	1.06711	1.02156	1.1147	0.00351957
CD99	1.00397	1.00231	1.00563	2.63485e-06
CDC20	1.0036	1.00111	1.0061	0.00464622
CDC42EP2	1.02754	1.01844	1.03673	2.17356e-09
CDCA2	1.05377	1.02193	1.0866	0.000821186
CDCA4	1.0224	1.01382	1.03105	2.57926e-07
CDCA5	1.01164	1.00364	1.0197	0.00426569
CDKL2	0.968837	0.946825	0.99136	0.00693396
CENPH	1.02155	1.00566	1.03769	0.00769736
CENPW	1.00623	1.00151	1.01097	0.00963908
CEP55	1.00833	1.00206	1.01463	0.00912367
CFAP221	0.943086	0.902031	0.98601	0.00986897
CFL1	1.00279	1.00165	1.00393	1.5653e-06
CHKA	0.980262	0.968162	0.992513	0.00165646
CISD2	1.01308	1.00325	1.02301	0.00898961
CLEC4F	0.698444	0.543634	0.897339	0.00499702
CLIC1	1.00091	1.00049	1.00133	2.19934e-05
CMAS	1.00225	1.0007	1.0038	0.00443213
COA6	1.00435	1.00122	1.0075	0.00645966
COL4A3	0.953742	0.925886	0.982436	0.00173858
COL4A4	0.952379	0.924694	0.980894	0.00118858
COPS8	1.01946	1.00498	1.03414	0.00827325
CTDNEP1	1.01127	1.00497	1.01761	0.000441876
CTSL	1.00132	1.00093	1.00171	3.61964e-11
CYCS	1.00514	1.00142	1.00888	0.00679872
CYFIP1	1.01423	1.00349	1.02509	0.00931655
DAPK2	0.877955	0.812782	0.948355	0.00094171
DARS	1.00804	1.00315	1.01295	0.00125049
DERA	1.01089	1.00485	1.01697	0.000394935
DNAH1	0.83118	0.732727	0.942862	0.00404495
DNAJC1	1.0175	1.00813	1.02696	0.000236634
DNAJC9	1.02767	1.00659	1.0492	0.00986402
DYNLL1	1.00508	1.00155	1.00862	0.00480863
ECT2	1.00935	1.00319	1.01555	0.00288643
EIF2S1	1.02052	1.01109	1.03004	1.80965e-05
EIF3M	1.01526	1.00639	1.02421	0.000718091
EIF4A3	1.00976	1.00461	1.01493	0.000194534
EIF5A	1.00152	1.00069	1.00236	0.000335904
EIF6	1.00372	1.00181	1.00564	0.000138029
EMC4	1.01478	1.00455	1.02512	0.00455024
ERLIN1	1.02061	1.011	1.03031	2.36409e-05
ERO1L	1.00415	1.00247	1.00583	1.31547e-06
ESYT3	0.908251	0.859724	0.959516	0.000592351
EXO1	1.02159	1.00922	1.03411	0.000590046
FADD	1.04488	1.02488	1.06528	8.52917e-06
FAM184A	0.914958	0.867502	0.965011	0.00107313
FAM46C	0.982357	0.97235	0.992468	0.000656351
FAM83A	1.00358	1.00258	1.00457	1.75149e-12
FBXO45	1.0241	1.00735	1.04112	0.00464827
FGF5	1.11031	1.05406	1.16956	7.97882e-05
FHL2	1.00643	1.00215	1.01073	0.00319134
FKBP4	1.00249	1.00084	1.00414	0.00301493
FNIP2	0.977708	0.963304	0.992327	0.0029098
FOSL1	1.00718	1.00416	1.01021	2.99788e-06
FOXM1	1.00716	1.00186	1.01249	0.0080219
FSCN1	1.00311	1.00211	1.00412	1.30381e-09
FSTL3	1.00462	1.00243	1.00681	3.40062e-05
GALNT2	1.01168	1.00798	1.01539	5.26633e-10
GAPDH	1.00024	1.00015	1.00033	5.14448e-07
GBE1	1.02444	1.01366	1.03533	7.67934e-06
GFPT2	1.02591	1.01653	1.03538	4.765e-08
GFRA1	0.808063	0.70277	0.929131	0.00277245
GGA2	0.980199	0.967593	0.99297	0.00245992
GJB3	1.00864	1.00516	1.01213	1.07358e-06
GLA	1.00652	1.00177	1.01129	0.00710049
GLRX2	1.03243	1.01097	1.05435	0.00289932
GLS2	0.467745	0.308344	0.70955	0.000351801
GNPNAT1	1.00887	1.00498	1.01277	7.35306e-06
GPI	1.00329	1.00111	1.00547	0.00305462
GPN1	1.01319	1.00498	1.02147	0.00158934
GRPEL1	1.02368	1.00771	1.0399	0.00353084
GSTM2	0.892688	0.824446	0.966578	0.00514609
GSTO1	1.00261	1.00101	1.00421	0.00135531
GTF2E2	1.01627	1.00594	1.0267	0.00195704
H2AFZ	1.00239	1.00123	1.00355	5.30544e-05
HCCS	1.02127	1.00788	1.03484	0.00176965
HJURP	1.017	1.00643	1.02768	0.00155807
HMGA1	1.00091	1.00054	1.00128	1.20493e-06
HMMR	1.02231	1.01127	1.03347	6.77791e-05
HNRNPF	1.00244	1.00078	1.00409	0.00385595
HNRNPK	1.00269	1.00073	1.00464	0.00695928
HSPA4	1.0098	1.0048	1.01481	0.00011609
HSPA8	1.00076	1.00026	1.00127	0.0032485
HTATIP2	1.00758	1.00364	1.01155	0.000161672
IKBIP	1.02435	1.00816	1.0408	0.00308134
IL11	1.04397	1.02456	1.06375	6.99896e-06
INPP5J	0.884441	0.820099	0.953831	0.00143984
INSL4	1.01078	1.00495	1.01665	0.000279622
ITGA5	1.00351	1.00204	1.00499	3.06297e-06
ITGB1	1.002	1.00119	1.0028	1.03219e-06
KARS	1.00551	1.00134	1.00971	0.00959734
KIAA1244	0.964048	0.941858	0.986761	0.00205831
KIAA1324	0.992782	0.987839	0.99775	0.00444555
KPNA2	1.00303	1.00146	1.00461	0.000152689
KRT6A	1.00062	1.00038	1.00086	3.71509e-07
KRT6C	1.07086	1.03079	1.1125	0.000434914
LAMB3	1.00113	1.00055	1.0017	0.00012323
LAMC2	1.00066	1.00036	1.00097	1.69993e-05
LDHA	1.00132	1.00095	1.00169	3.67982e-12
LIFR	0.979018	0.96405	0.994218	0.00698177
LOXL2	1.00457	1.00309	1.00606	1.42446e-09
LRFN4	1.02889	1.0179	1.04	2.03494e-07
LRP2BP	0.687697	0.553886	0.853834	0.000695793
LRRC42	1.01053	1.00285	1.01827	0.00710336
LTBR	1.00467	1.00136	1.00799	0.00565668
LYAR	1.01935	1.00837	1.03046	0.000525721
LYPD3	1.00338	1.00108	1.0057	0.00402551
MAP2K1	1.01094	1.00377	1.01817	0.00274677
MAP4K4	1.00972	1.00428	1.01518	0.000451789
MARVELD1	1.00981	1.0054	1.01425	1.25862e-05
MDH2	1.00326	1.00078	1.00575	0.00992166
MESDC2	1.03038	1.01449	1.04652	0.000160272
MMADHC	1.00555	1.00158	1.00953	0.0060903
MMP14	1.00111	1.00052	1.0017	0.00022589
MRPL17	1.00877	1.00257	1.01502	0.00551993
MRPL44	1.01836	1.0072	1.02964	0.00121129
MRPS35	1.0024	1.00061	1.00418	0.008518
MSANTD3	1.03565	1.02092	1.05059	1.64794e-06
MTHFD1L	1.02458	1.00943	1.03995	0.00139856
MYO1E	1.01465	1.00774	1.0216	3.00422e-05
MZT1	1.00761	1.00205	1.0132	0.00728166
NCS1	1.03393	1.01776	1.05035	3.33665e-05
NEIL3	1.03511	1.01765	1.05288	7.02973e-05
NEK2	1.01228	1.00309	1.02155	0.00872721
NMI	1.02067	1.01067	1.03076	4.61899e-05
NOP10	1.00207	1.00099	1.00316	0.000169931
NPTN	1.00652	1.00221	1.01084	0.00297853
NR3C2	0.942911	0.907102	0.980135	0.0029232
NRBP1	1.00836	1.00246	1.0143	0.00544773
NUDT2	1.01534	1.00558	1.02519	0.00201504
OPN3	1.00867	1.00541	1.01193	1.72249e-07
PA2G4	1.00587	1.00187	1.00989	0.00398134
PAFAH1B2	1.01213	1.00305	1.02128	0.00870496
PBK	1.01318	1.00353	1.02294	0.00736317
PDLIM7	1.01216	1.00743	1.01691	4.29101e-07
PFKP	1.00386	1.00246	1.00526	6.11403e-08
PFN1	1.00144	1.00084	1.00204	2.22395e-06
PGAM1	1.01417	1.00803	1.02035	5.62064e-06
PGK1	1.00123	1.00054	1.00192	0.000501927
PGM2	1.01401	1.00667	1.02141	0.000176087
PHB	1.00813	1.0023	1.014	0.00620321
PKM	1.00173	1.00108	1.00239	2.08332e-07
PLAU	1.00057	1.00016	1.00097	0.00637191
PLAUR	1.00655	1.00327	1.00985	8.99883e-05
PLCD3	1.02721	1.01377	1.04083	6.46493e-05
PLEK2	1.00937	1.00621	1.01255	5.86911e-09
PLIN3	1.00725	1.00455	1.00996	1.33342e-07
PLK1	1.01902	1.00951	1.02863	8.20414e-05
PLOD2	1.00378	1.00203	1.00554	2.36093e-05
PLOD3	1.00873	1.00308	1.01441	0.00240242
PLP2	1.00233	1.00145	1.00321	2.00078e-07
PNP	1.00885	1.00239	1.01536	0.00717434
PPFIBP2	0.94914	0.91304	0.986667	0.00833022
PPIA	1.00406	1.00221	1.00592	1.68348e-05
PPP1R14B	1.00352	1.00154	1.00551	0.000492467
PRC1	1.01447	1.00595	1.02307	0.000840348
PRELID1	1.00834	1.00344	1.01326	0.000836727
PRKAR1B	1.02284	1.00708	1.03884	0.00437092
PRPF4	1.01628	1.00468	1.02802	0.0058173
PSMA5	1.01077	1.00375	1.01784	0.00257622
PSMB6	1.00261	1.00068	1.00454	0.00813056
PSMB7	1.00491	1.00265	1.00718	2.04437e-05
PSMD2	1.00313	1.00125	1.00501	0.00108427
PTGES3	1.00239	1.00082	1.00397	0.00291944
PTGR1	1.00359	1.00177	1.00541	0.000109744
PTPLA	1.04541	1.02046	1.07097	0.000314722
PYGL	1.0084	1.00447	1.01235	2.734e-05
RAB10	1.00302	1.00096	1.00508	0.00409255
RAB35	1.02	1.0088	1.03132	0.000437983
RAD23B	1.0049	1.00211	1.0077	0.000581695
RALB	1.00749	1.0038	1.0112	6.83012e-05
RALGPS1	0.884859	0.810706	0.965794	0.00615538
RHOD	1.00679	1.00353	1.01006	4.38974e-05
RHOF	1.08418	1.05296	1.11633	5.92344e-08
RHOV	1.00277	1.00173	1.00382	1.84827e-07
RPP25	1.01228	1.0033	1.02135	0.00729341
RRM2	1.00695	1.00262	1.0113	0.00162432
RTN4	1.00531	1.00177	1.00887	0.0033005
S100A10	1.00053	1.0003	1.00076	6.42583e-06
S100A11	1.00018	1.00009	1.00027	0.000127084
S100A16	1.00126	1.00081	1.00171	3.28373e-08
SARM1	0.738653	0.608276	0.896975	0.00223344
SEMA4B	1.00276	1.00145	1.00407	3.46579e-05
SERPINB5	1.00707	1.00227	1.01188	0.00384708
SFN	1.00092	1.00046	1.00138	8.14867e-05
SH3GL1	1.01292	1.00673	1.01915	4.03332e-05
SHC1	1.00209	1.00069	1.00349	0.00338919
SHCBP1	1.03926	1.0182	1.06076	0.000227228
SKA3	1.03691	1.01761	1.05659	0.000156928
SLC16A3	1.00911	1.00651	1.01172	5.80949e-12
SLC27A4	1.01408	1.00566	1.02257	0.00101456
SLC2A1	1.00186	1.00097	1.00275	4.47016e-05
SMARCAL1	1.08096	1.04224	1.12111	2.87761e-05
SMOX	1.01081	1.00515	1.0165	0.000176361
SNAI1	1.03019	1.01603	1.04455	2.52414e-05
SPATA6	0.907723	0.850633	0.968645	0.00348723
SPC25	1.02537	1.00661	1.04448	0.00784103
SPECC1	1.06044	1.01987	1.10263	0.00319437
SPHK1	1.03453	1.02228	1.04692	2.30313e-08
SPOCK1	1.01135	1.00589	1.01685	4.46302e-05
SQRDL	1.0094	1.00595	1.01286	8.71474e-08
STC1	1.00284	1.00144	1.00424	6.71308e-05
STC2	1.01937	1.01073	1.02808	9.99972e-06
STRAP	1.00172	1.00043	1.00301	0.00892304
TACO1	1.02698	1.01152	1.04267	0.000579396
TBCA	1.01263	1.00602	1.01928	0.000170629
TCP1	1.00409	1.00107	1.00712	0.00793253
TEAD4	1.01898	1.00901	1.02905	0.000178703
TES	1.00371	1.00116	1.00626	0.00425176
TMEM158	1.01726	1.00459	1.0301	0.00745761
TMPRSS2	0.990959	0.985651	0.996296	0.000919192
TMSB10	1.00005	1.00002	1.00009	0.000868874
TNFRSF1A	1.00737	1.00458	1.01016	2.04725e-07
TNIP2	1.0227	1.01232	1.03319	1.61432e-05
TOR1A	1.02177	1.00749	1.03626	0.00270384
TOX3	0.978052	0.963117	0.993219	0.00470335
TP53I3	1.00713	1.00331	1.01097	0.000249995
TP53INP1	0.986343	0.976228	0.996562	0.00892981
TPD52L2	1.00565	1.00248	1.00882	0.000472055
TPI1	1.00095	1.00052	1.00138	1.26911e-05
TPM3	1.00347	1.00141	1.00553	0.000953686
TPM4	1.00286	1.00143	1.00428	8.18268e-05
TPX2	1.00322	1.00108	1.00535	0.00310512
TRIM16	1.03474	1.01701	1.05277	0.000107523
TSKU	1.00529	1.00226	1.00833	0.000620303
TTC23L	0.434754	0.243189	0.777219	0.00495002
TTLL12	1.01158	1.00504	1.01817	0.000505628
TUBA1B	1.00236	1.00113	1.0036	0.00017655
TUBA1C	1.00603	1.00279	1.00928	0.000261817
TUBA4A	1.00651	1.00355	1.00949	1.63854e-05
TUBB	1.00061	1.00022	1.001	0.0023788
TUBB3	1.04759	1.01803	1.07801	0.00145493
TXN	1.00056	1.00025	1.00088	0.000445804
TXNRD1	1.00068	1.00024	1.00111	0.00245123
UCK2	1.01587	1.00532	1.02654	0.00313089
UGP2	1.00898	1.00241	1.01559	0.00734477
UQCRC1	1.00556	1.00157	1.00957	0.0062825
VDAC1	1.00511	1.0029	1.00732	5.50921e-06
VDAC2	1.00874	1.00392	1.01359	0.000375535
VEGFC	1.01476	1.00923	1.02032	1.46078e-07
VPS18	1.01794	1.00933	1.02662	4.09997e-05
WDR1	1.00528	1.00176	1.00881	0.00328022
YARS2	1.01243	1.00565	1.01925	0.000315542
YBX1	1.00078	1.00027	1.00129	0.00289985
YWHAG	1.00341	1.00174	1.00509	6.20019e-05
YWHAZ	1.00133	1.00057	1.00208	0.000566224
ZBTB18	0.982979	0.974109	0.99193	0.000205708
ZC3H15	1.00613	1.00186	1.01042	0.00489289
ZNF44	0.874763	0.803814	0.951974	0.00193248
ZNF540	0.739224	0.606285	0.901313	0.00281576
ZNF682	0.909623	0.85364	0.969277	0.00346879
ZNF704	0.950148	0.914582	0.987096	0.00860929
