# Supplementary material for: AVEN: a novel oncogenic biomarker with prognostic significance and implications of AVEN-associated immunophenotypes in lung adenocarcinoma
Source: Front Mol Biosci. 2023 Oct 16;10:1265359. doi: 10.3389/fmolb.2023.1265359 (PMC10613694; doi:10.3389/fmolb.2023.1265359)
Supplement: Supplementary file 1 [file DataSheet1.ZIP › supplementary/Supplementary Table S5_FMB.csv]

Sample.ID	AVEN_TPM	class	AVEN_alteration
TCGA-L9-A7SV-01	4.09070523	AVEN_low	no alteration
TCGA-44-6147-01	4.116995024	AVEN_low	no alteration
TCGA-49-AARQ-01	4.527710343	AVEN_low	no alteration
TCGA-50-6597-01	4.70334096	AVEN_low	no alteration
TCGA-55-8514-01	4.858586748	AVEN_low	no alteration
TCGA-62-8397-01	5.075339947	AVEN_low	no alteration
TCGA-97-7937-01	5.886007032	AVEN_low	no alteration
TCGA-97-A4M1-01	6.777440165	AVEN_low	no alteration
TCGA-44-3917-01	6.802918616	AVEN_low	no alteration
TCGA-55-A4DG-01	6.855337829	AVEN_low	no alteration
TCGA-75-7031-01	6.983877668	AVEN_low	no alteration
TCGA-44-2656-01	7.135705914	AVEN_low	no alteration
TCGA-97-7546-01	7.699439872	AVEN_low	no alteration
TCGA-MP-A4T6-01	7.865143289	AVEN_low	no alteration
TCGA-86-A456-01	7.912932754	AVEN_low	no alteration
TCGA-86-8668-01	8.005341916	AVEN_low	no alteration
TCGA-44-7660-01	8.117995858	AVEN_low	no alteration
TCGA-91-6840-01	8.143983162	AVEN_low	no alteration
TCGA-44-6146-01	8.366519082	AVEN_low	no alteration
TCGA-55-A490-01	8.64290342	AVEN_low	no alteration
TCGA-44-5645-01	8.813710599	AVEN_low	no alteration
TCGA-44-2659-01	8.863777311	AVEN_low	no alteration
TCGA-44-7670-01	8.889734859	AVEN_low	no alteration
TCGA-55-7728-01	8.989036635	AVEN_low	no alteration
TCGA-69-8254-01	9.229573064	AVEN_low	no alteration
TCGA-78-8640-01	9.393696843	AVEN_low	no alteration
TCGA-44-2657-01	9.420099508	AVEN_low	no alteration
TCGA-78-7147-01	9.437049542	AVEN_low	no alteration
TCGA-75-7025-01	9.536426965	AVEN_low	no alteration
TCGA-97-A4M7-01	9.539576269	AVEN_low	no alteration
TCGA-67-3770-01	9.651959962	AVEN_low	no alteration
TCGA-44-6148-01	9.716357503	AVEN_low	no alteration
TCGA-44-6775-01	9.734404102	AVEN_low	no alteration
TCGA-50-8457-01	9.741418989	AVEN_low	no alteration
TCGA-05-4424-01	9.74949878	AVEN_low	no alteration
TCGA-J2-A4AE-01	9.757410796	AVEN_low	no alteration
TCGA-67-3773-01	9.863275212	AVEN_low	no alteration
TCGA-44-3918-01	9.864181002	AVEN_low	no alteration
TCGA-53-7626-01	9.886800152	AVEN_low	no alteration
TCGA-62-A46R-01	10.02565355	AVEN_low	no alteration
TCGA-97-A4M0-01	10.06193283	AVEN_low	no alteration
TCGA-50-5946-01	10.12789385	AVEN_low	no alteration
TCGA-86-7713-01	10.14445063	AVEN_low	no alteration
TCGA-44-6778-01	10.16255885	AVEN_low	no alteration
TCGA-93-7347-01	10.16504423	AVEN_low	no alteration
TCGA-55-8616-01	10.16986187	AVEN_low	no alteration
TCGA-44-2666-01	10.24940558	AVEN_low	no alteration
TCGA-49-AAR0-01	10.29293451	AVEN_low	HOMDEL
TCGA-35-5375-01	10.2933415	AVEN_low	no alteration
TCGA-44-3917-01	10.33427956	AVEN_low	no alteration
TCGA-91-8497-01	10.3811583	AVEN_low	no alteration
TCGA-44-5645-01	10.43852497	AVEN_low	no alteration
TCGA-78-7153-01	10.46300161	AVEN_low	no alteration
TCGA-86-A4P7-01	10.49755142	AVEN_low	no alteration
TCGA-50-8460-01	10.52891838	AVEN_low	no alteration
TCGA-05-4432-01	10.54665144	AVEN_low	no alteration
TCGA-L9-A8F4-01	10.57111667	AVEN_low	HOMDEL
TCGA-86-8669-01	10.59545601	AVEN_low	no alteration
TCGA-05-4249-01	10.6875471	AVEN_low	no alteration
TCGA-44-2666-01	10.69553922	AVEN_low	no alteration
TCGA-05-4425-01	10.73959071	AVEN_low	no alteration
TCGA-50-5942-01	10.7424769	AVEN_low	no alteration
TCGA-95-A4VP-01	10.77160505	AVEN_low	HOMDEL
TCGA-MP-A4SW-01	10.82454952	AVEN_low	no alteration
TCGA-55-8620-01	10.8548338	AVEN_low	no alteration
TCGA-55-8206-01	10.85905603	AVEN_low	no alteration
TCGA-L9-A444-01	10.86869595	AVEN_low	no alteration
TCGA-55-8510-01	10.93856888	AVEN_low	no alteration
TCGA-69-7973-01	10.99982258	AVEN_low	HOMDEL
TCGA-62-A46S-01	11.00630689	AVEN_low	no alteration
TCGA-80-5608-01	11.17906496	AVEN_low	no alteration
TCGA-55-A48Z-01	11.18262996	AVEN_low	no alteration
TCGA-86-A4P8-01	11.19016419	AVEN_low	no alteration
TCGA-99-AA5R-01	11.19244333	AVEN_low	no alteration
TCGA-49-4510-01	11.22540572	AVEN_low	no alteration
TCGA-NJ-A55O-01	11.29809255	AVEN_low	no alteration
TCGA-64-5779-01	11.41758557	AVEN_low	no alteration
TCGA-44-6147-01	11.43115057	AVEN_low	no alteration
TCGA-55-8097-01	11.45260911	AVEN_low	no alteration
TCGA-67-6217-01	11.46353042	AVEN_low	no alteration
TCGA-50-5935-01	11.53311702	AVEN_low	no alteration
TCGA-93-A4JP-01	11.54567248	AVEN_low	no alteration
TCGA-75-6203-01	11.55799183	AVEN_low	no alteration
TCGA-78-7539-01	11.56935403	AVEN_low	no alteration
TCGA-69-A59K-01	11.62601288	AVEN_low	no alteration
TCGA-78-8662-01	11.63781532	AVEN_low	no alteration
TCGA-55-8207-01	11.67594181	AVEN_low	no alteration
TCGA-50-6673-01	11.71930964	AVEN_low	no alteration
TCGA-55-1596-01	11.73318603	AVEN_low	no alteration
TCGA-55-8506-01	11.75222145	AVEN_low	no alteration
TCGA-55-6981-01	11.76031927	AVEN_low	no alteration
TCGA-55-6712-01	11.76808975	AVEN_low	no alteration
TCGA-78-7535-01	11.89125206	AVEN_low	no alteration
TCGA-50-5944-01	11.95149037	AVEN_low	no alteration
TCGA-55-6543-01	11.96192253	AVEN_low	no alteration
TCGA-MP-A4TD-01	11.97185085	AVEN_low	no alteration
TCGA-86-7954-01	11.99856178	AVEN_low	no alteration
TCGA-91-8496-01	12.01457445	AVEN_low	no alteration
TCGA-55-8094-01	12.01953812	AVEN_low	no alteration
TCGA-97-7941-01	12.03416428	AVEN_low	no alteration
TCGA-44-7659-01	12.07204814	AVEN_low	no alteration
TCGA-44-6146-01	12.12818808	AVEN_low	no alteration
TCGA-78-7536-01	12.19696056	AVEN_low	HOMDEL
TCGA-53-7813-01	12.2020286	AVEN_low	no alteration
TCGA-55-A48X-01	12.23437663	AVEN_low	no alteration
TCGA-05-4402-01	12.24537845	AVEN_low	no alteration
TCGA-05-4390-01	12.28817601	AVEN_low	no alteration
TCGA-67-4679-01	12.35006456	AVEN_low	no alteration
TCGA-97-8172-01	12.37669771	AVEN_low	no alteration
TCGA-L9-A50W-01	12.45169757	AVEN_low	no alteration
TCGA-55-1592-01	12.51168262	AVEN_low	no alteration
TCGA-55-6979-01	12.53978288	AVEN_low	HOMDEL
TCGA-05-4410-01	12.55158139	AVEN_low	no alteration
TCGA-91-6847-01	12.57284162	AVEN_low	no alteration
TCGA-69-8453-01	12.59685083	AVEN_low	no alteration
TCGA-44-3919-01	12.604911	AVEN_low	no alteration
TCGA-93-A4JO-01	12.60514872	AVEN_low	no alteration
TCGA-55-6985-01	12.6181935	AVEN_low	no alteration
TCGA-64-1677-01	12.62867868	AVEN_low	HOMDEL
TCGA-97-8174-01	12.68276638	AVEN_low	no alteration
TCGA-73-4662-01	12.70776213	AVEN_low	no alteration
TCGA-69-7761-01	12.71971219	AVEN_low	no alteration
TCGA-50-5051-01	12.73466991	AVEN_low	no alteration
TCGA-86-8280-01	12.78508771	AVEN_low	no alteration
TCGA-55-6971-01	12.79616598	AVEN_low	no alteration
TCGA-NJ-A55R-01	12.81764063	AVEN_low	no alteration
TCGA-55-A4DF-01	12.83693288	AVEN_low	no alteration
TCGA-05-4389-01	12.84229551	AVEN_low	no alteration
TCGA-97-A4M2-01	12.88296623	AVEN_low	no alteration
TCGA-93-7348-01	12.92845668	AVEN_low	no alteration
TCGA-75-5146-01	12.94354045	AVEN_low	no alteration
TCGA-78-7145-01	23.39871865	AVEN_high	no alteration
TCGA-62-A472-01	23.46753172	AVEN_high	no alteration
TCGA-78-7149-01	23.5129154	AVEN_high	no alteration
TCGA-MP-A4TK-01	23.56202485	AVEN_high	no alteration
TCGA-55-6983-01	23.59640752	AVEN_high	no alteration
TCGA-93-8067-01	23.66098872	AVEN_high	no alteration
TCGA-35-4123-01	23.71133684	AVEN_high	no alteration
TCGA-44-6777-01	24.09099228	AVEN_high	no alteration
TCGA-L9-A443-01	24.11042522	AVEN_high	no alteration
TCGA-55-8205-01	24.14450012	AVEN_high	no alteration
TCGA-86-7701-01	24.26151863	AVEN_high	no alteration
TCGA-78-7159-01	24.26926242	AVEN_high	no alteration
TCGA-95-8039-01	24.4045607	AVEN_high	no alteration
TCGA-50-5055-01	24.57824926	AVEN_high	no alteration
TCGA-05-4403-01	24.6270004	AVEN_high	no alteration
TCGA-44-7662-01	24.65852647	AVEN_high	no alteration
TCGA-75-5125-01	24.77075792	AVEN_high	no alteration
TCGA-75-6214-01	24.82574309	AVEN_high	no alteration
TCGA-J2-A4AG-01	24.85061833	AVEN_high	no alteration
TCGA-62-A46V-01	24.91776515	AVEN_high	no alteration
TCGA-73-4676-01	24.9591306	AVEN_high	no alteration
TCGA-55-8090-01	25.02734993	AVEN_high	no alteration
TCGA-38-4629-01	25.13467447	AVEN_high	no alteration
TCGA-71-6725-01	25.43828921	AVEN_high	no alteration
TCGA-64-1679-01	25.465676	AVEN_high	no alteration
TCGA-78-7152-01	25.51859491	AVEN_high	no alteration
TCGA-05-4417-01	25.69510327	AVEN_high	no alteration
TCGA-86-8279-01	25.73486023	AVEN_high	no alteration
TCGA-44-A47A-01	25.76427231	AVEN_high	no alteration
TCGA-55-7911-01	25.92606556	AVEN_high	no alteration
TCGA-86-8055-01	26.09374125	AVEN_high	no alteration
TCGA-05-4426-01	26.23144228	AVEN_high	no alteration
TCGA-05-4397-01	26.33453125	AVEN_high	no alteration
TCGA-MP-A4T8-01	26.39263517	AVEN_high	no alteration
TCGA-78-7155-01	26.4083027	AVEN_high	no alteration
TCGA-78-7160-01	26.4513058	AVEN_high	no alteration
TCGA-73-4659-01	26.67851734	AVEN_high	no alteration
TCGA-44-7667-01	26.79827974	AVEN_high	no alteration
TCGA-95-8494-01	26.83568722	AVEN_high	no alteration
TCGA-91-6836-01	27.02880729	AVEN_high	no alteration
TCGA-95-7944-01	27.16978691	AVEN_high	no alteration
TCGA-44-2665-01	27.18185306	AVEN_high	no alteration
TCGA-97-8171-01	27.27412656	AVEN_high	no alteration
TCGA-55-8085-01	27.34398423	AVEN_high	no alteration
TCGA-69-7763-01	27.38528626	AVEN_high	no alteration
TCGA-73-4677-01	27.48849273	AVEN_high	no alteration
TCGA-50-8459-01	27.5396923	AVEN_high	no alteration
TCGA-44-6145-01	27.57247984	AVEN_high	no alteration
TCGA-55-7815-01	27.58613228	AVEN_high	no alteration
TCGA-05-4434-01	27.61364386	AVEN_high	no alteration
TCGA-49-4488-01	27.67111872	AVEN_high	no alteration
TCGA-44-7671-01	27.85667681	AVEN_high	no alteration
TCGA-55-1594-01	27.87894807	AVEN_high	no alteration
TCGA-55-6984-01	27.98524149	AVEN_high	no alteration
TCGA-64-1678-01	28.01451668	AVEN_high	no alteration
TCGA-99-8025-01	28.1253137	AVEN_high	no alteration
TCGA-44-7661-01	28.17700201	AVEN_high	no alteration
TCGA-53-7624-01	28.2458089	AVEN_high	no alteration
TCGA-86-8281-01	28.54699313	AVEN_high	no alteration
TCGA-05-4427-01	28.60668357	AVEN_high	no alteration
TCGA-50-5045-01	28.62691025	AVEN_high	no alteration
TCGA-86-8673-01	28.67440957	AVEN_high	no alteration
TCGA-MP-A4TI-01	28.69637375	AVEN_high	no alteration
TCGA-05-5429-01	28.70843759	AVEN_high	no alteration
TCGA-97-8176-01	28.85187908	AVEN_high	no alteration
TCGA-35-4122-01	28.902835	AVEN_high	no alteration
TCGA-55-8505-01	29.05895887	AVEN_high	no alteration
TCGA-44-5644-01	29.12535724	AVEN_high	no alteration
TCGA-86-7955-01	29.12682439	AVEN_high	no alteration
TCGA-73-4658-01	29.16899961	AVEN_high	no alteration
TCGA-05-4418-01	29.24545663	AVEN_high	no alteration
TCGA-55-A48Y-01	29.25636297	AVEN_high	no alteration
TCGA-MP-A4TF-01	29.44753559	AVEN_high	no alteration
TCGA-75-5147-01	29.47757744	AVEN_high	no alteration
TCGA-MP-A4SY-01	30.07791307	AVEN_high	no alteration
TCGA-62-A46Y-01	30.13299399	AVEN_high	no alteration
TCGA-83-5908-01	30.24825934	AVEN_high	no alteration
TCGA-49-4507-01	30.46429845	AVEN_high	no alteration
TCGA-64-5781-01	30.74181663	AVEN_high	no alteration
TCGA-44-2668-01	30.78261907	AVEN_high	no alteration
TCGA-50-5939-01	31.23279351	AVEN_high	no alteration
TCGA-99-8033-01	31.98544811	AVEN_high	no alteration
TCGA-J2-8194-01	32.02901787	AVEN_high	no alteration
TCGA-05-5428-01	32.09476831	AVEN_high	no alteration
TCGA-86-8674-01	32.09675502	AVEN_high	no alteration
TCGA-78-7156-01	32.56742187	AVEN_high	no alteration
TCGA-MP-A4TC-01	32.95805086	AVEN_high	no alteration
TCGA-86-8672-01	33.66412899	AVEN_high	no alteration
TCGA-55-7726-01	33.81313971	AVEN_high	no alteration
TCGA-49-AAR9-01	34.16986199	AVEN_high	no alteration
TCGA-50-6591-01	34.31258157	AVEN_high	no alteration
TCGA-62-8398-01	34.32565656	AVEN_high	no alteration
TCGA-NJ-A4YP-01	34.83935116	AVEN_high	no alteration
TCGA-50-5936-01	34.91269251	AVEN_high	no alteration
TCGA-75-6207-01	34.99558047	AVEN_high	no alteration
TCGA-86-8054-01	35.09629496	AVEN_high	no alteration
TCGA-64-5775-01	35.32511684	AVEN_high	no alteration
TCGA-55-6970-01	35.39126189	AVEN_high	no alteration
TCGA-05-4415-01	35.42472438	AVEN_high	no alteration
TCGA-64-5815-01	35.57901604	AVEN_high	no alteration
TCGA-55-6986-01	35.65083136	AVEN_high	no alteration
TCGA-55-A492-01	35.75870082	AVEN_high	no alteration
TCGA-78-7146-01	35.88900644	AVEN_high	no alteration
TCGA-50-5933-01	35.88994962	AVEN_high	no alteration
TCGA-44-5643-01	36.17840717	AVEN_high	no alteration
TCGA-44-4112-01	36.85836051	AVEN_high	no alteration
TCGA-50-5072-01	37.22413612	AVEN_high	no alteration
TCGA-44-2655-01	37.33923852	AVEN_high	no alteration
TCGA-49-AAQV-01	37.56227354	AVEN_high	no alteration
TCGA-69-8253-01	38.54672668	AVEN_high	no alteration
TCGA-50-6595-01	38.96868202	AVEN_high	no alteration
TCGA-49-6767-01	39.60728391	AVEN_high	no alteration
TCGA-38-4627-01	39.85946045	AVEN_high	no alteration
TCGA-91-6848-01	40.1222617	AVEN_high	AMP
TCGA-44-6774-01	40.72352025	AVEN_high	no alteration
TCGA-55-6975-01	41.31378167	AVEN_high	no alteration
TCGA-49-4506-01	41.65942815	AVEN_high	no alteration
TCGA-55-8299-01	41.96738875	AVEN_high	no alteration
TCGA-55-7570-01	42.20682186	AVEN_high	no alteration
TCGA-50-6590-01	42.94273491	AVEN_high	no alteration
TCGA-55-6978-01	43.14186949	AVEN_high	no alteration
TCGA-73-4670-01	44.03978995	AVEN_high	no alteration
TCGA-50-5044-01	47.45945888	AVEN_high	no alteration
TCGA-97-A4M3-01	48.0154136	AVEN_high	no alteration
TCGA-05-4250-01	48.8338989	AVEN_high	no alteration
TCGA-86-7711-01	50.39935574	AVEN_high	no alteration
TCGA-L9-A5IP-01	50.81867379	AVEN_high	no alteration
TCGA-50-5932-01	51.41135115	AVEN_high	no alteration
TCGA-49-6743-01	54.21187175	AVEN_high	no alteration
TCGA-62-A46O-01	68.84307041	AVEN_high	no alteration
TCGA-75-7027-01	73.88012106	AVEN_high	no alteration
