# Supplementary material for: AVEN: a novel oncogenic biomarker with prognostic significance and implications of AVEN-associated immunophenotypes in lung adenocarcinoma
Source: Front Mol Biosci. 2023 Oct 16;10:1265359. doi: 10.3389/fmolb.2023.1265359 (PMC10613694; doi:10.3389/fmolb.2023.1265359)
Supplement: Supplementary file 1 [file DataSheet1.ZIP › supplementary/Supplementary Table S6_FMB.xlsx]

## Sheet: Sheet1
Gene name	R-value
Bcl-xl	0.23
Apaf	-0.02
KRT6A	0.54
LDHA	0.62
SLC16A3	0.49
CTSL	0.51
CDC42EP2	0.41
